# Supplementary material for: Whole‐genome sequencing of 1,083 HPV45 cases and controls identifies genetic variants associated with glandular cervical lesions
Source: Int J Cancer. 2025 May 5;157(6):1130–41. doi: 10.1002/ijc.35464 (PMC12280842; doi:10.1002/ijc.35464)
Supplement: Supplementary file 2 — Data S2. [file IJC-157-1130-s002.xlsx]

## Sheet: Overall counts
		PaP	Controls (≤CIN1)	Cases (CIN2+)	Total
			557	218	774
		IARC	Non-Cancer	Cancer	Total
			144	171	315

## Sheet: dft Table 1. Sublineage risk 
		Table 1. Sublineage risk analysis evaluating histologic subtypes from the PaP cohort
				Controls	CIN2+				CIN3+				CIN3 and SCC				AIS and ADC
				n (%)	n (%)	OR*	95% CI*	p	n (%)	OR*	95% CI*	p	n (%)	OR*	95% CI*	p	n (%)	OR*	95% CI*	p
		All samples	Sublineage
			A1	163 (79%)	44 (21%)	ref	--	--	11 (6.3%)	ref	--	--	10 (5.8%)	ref	--	--	1 (0.6%)	ref	--	--
			A2	106 (65%)	58 (35%)	2.03	1.28, 3.23	0.003	28 (21%)	3.91	1.92, 8.52	<0.001	22 (17%)	3.38	1.58, 7.73	0.002	5 (4.5%)	7.69	1.22, 148	0.064	** look more into this- why not significant?
			A4/A5	21 (75%)	7 (25%)	1.23	0.46, 2.97	0.652	2 (8.7%)	1.41	0.21, 5.74	0.668	0 (0.0%)	--^	--^	--^	2 (8.7%)	15.5	1.43, 343	0.028
			B1	164 (73%)	61 (27%)	1.38	0.89, 2.16	0.157	30 (15%)	2.71	1.35, 5.82	0.007	23 (12%)	2.29	1.08, 5.17	0.036	7 (4.1%)	6.96	1.22, 131	0.071	** look more into this- why not significant?
			B2	103 (69%)	47 (31%)	1.69	1.05, 2.74	0.032	23 (18%)	3.31	1.58, 7.32	0.002	19 (16%)	3.01	1.37, 6.97	0.007	4 (3.7%)	6.33	0.92, 125	0.101
		Without HPV16 coinfection	A1	157 (82%)	35 (18%)	ref	--	--	8 (4.8%)	ref	--	--	8 (4.8%)	ref	--	--	0 (0.0%)	ref	--	--
			A2	95 (68%)	45 (32%)	2.12	1.28, 3.56	0.004	20 (17%)	4.13	1.81, 10.3	0.001	15 (14%)	3.1	1.30, 7.95	0.013	5 (5.0%)	18.14	0.99, 332	--
			A4/A5	20 (77%)	6 (23%)	1.35	0.46, 3.43	0.554	2 (9.1%)	1.96	0.28, 8.53	0.414	0 (0.0%)	--^	--^	--^	2 (9.1%)	38.41	1.78, 828	--
			B1	159 (80%)	40 (20%)	1.13	0.68, 1.87	0.639	22 (12%)	2.72	1.22, 6.67	0.02	16 (9.1%)	1.97	0.84, 4.99	0.128	6 (3.6%)	12.84	0.72, 229	--
			B2	96 (70%)	41 (30%)	1.92	1.14, 3.23	0.014	21 (18%)	4.29	1.90, 10.7	<0.001	17 (15%)	3.48	1.49, 8.80	0.005	4 (4.0%)	14.96	0.780, 276	--
		Without HPV16 & HPV18 coinfection	A1	156 (82%)	34 (18%)	ref	--	--	8 (4.9%)	ref	--	--	8 (4.9%)	ref	--	--	0 (0.0%)	--	--	--
			A2	95 (69%)	42 (31%)	2.03	1.21, 3.43	0.008	19 (17%)	3.9	1.70, 9.78	0.002	14 (13%)	2.87	1.19, 7.43	0.022	5 (5.0%)	18.03	0.99, 329.66	--
			A4/A5	20 (80%)	5 (20%)	1.15	0.36, 3.07	0.797	2 (9.1%)	1.95	0.28, 8.47	0.419	0 (0%)	--^	--^	--^	2 (9.1%)	38.17	1.77, 823.15	--	make own table
			B1	154 (80%)	38 (20%)	1.13	0.68, 1.90	0.636	21 (12%)	2.66	1.18, 6.56	0.023	16 (9.4%)	2.03	0.86, 5.12	0.115	5 (3.1%)	11.14	0.61, 203.23	--
			B2	91 (72%)	36 (28%)	1.82	1.06, 3.11	0.029	18 (17%)	3.86	1.66, 9.73	0.018	14 (13%)	3	1.24, 7.77	0.018	4 (4.2%)	15.39	0.82, 289.18	--
		* OR = Odds Ratio, CI = Confidence Interval
		^ Logistic regression could not run due to n=0 case value
		Samples from "Without HPV16 coinfection: and "Without HPV16 & HPV18 coinfection" had 0.5 added to both case and control values in order to force logistic regression to run.
				A2 and B1 mention in the discussion (AIS/ADC)
				glandular=harder to screen
				SEER data- SCC down, ADC have increased- screening does not detect well. Need markers for glandular lesions
		**** add lineages
		say in methids do HPV16 + HPv16/18 coinfection
		Table 1. Sublineage risk analysis evaluating histologic subtypes from the PaP cohort
				Controls	CIN2+				CIN3+				CIN3 and SCC				AIS and ADC
				n (%)	n (%)	OR*	95% CI*	p	n (%)	OR*	95% CI*	p	n (%)	OR*	95% CI*	p	n (%)	OR*	95% CI*	p
		All samples	Sublineage
			A1	163 (79%)	44 (21%)	ref	--	--	11 (6.3%)	ref	--	--	10 (5.8%)	ref	--	--	1 (0.6%)	ref	--	--
			A2	106 (65%)	58 (35%)	2.03	1.28, 3.23	0.003	28 (21%)	3.91	1.92, 8.52	<0.001	22 (17%)	3.38	1.58, 7.73	0.002	5 (4.5%)	7.69	1.22, 148	0.064
			A4/A5	21 (75%)	7 (25%)	1.23	0.46, 2.97	0.652	2 (8.7%)	1.41	0.21, 5.74	0.668	0 (0.0%)	--^	--^	--^	2 (8.7%)	15.5	1.43, 343	0.028
			B1	164 (73%)	61 (27%)	1.38	0.89, 2.16	0.157	30 (15%)	2.71	1.35, 5.82	0.007	23 (12%)	2.29	1.08, 5.17	0.036	7 (4.1%)	6.96	1.22, 131	0.071
			B2	103 (69%)	47 (31%)	1.69	1.05, 2.74	0.032	23 (18%)	3.31	1.58, 7.32	0.002	19 (16%)	3.01	1.37, 6.97	0.007	4 (3.7%)	6.33	0.92, 125	0.101
		Without HPV16 coinfection	A1	157 (82%)	35 (18%)	ref	--	--	8 (4.8%)	ref	--	--	8 (4.8%)	ref	--	--	0 (0.0%)	ref	--	--
			A2	95 (68%)	45 (32%)	2.12	1.28, 3.56	0.004	20 (17%)	4.13	1.81, 10.3	0.001	15 (14%)	3.1	1.30, 7.95	0.013	5 (5.0%)	18.14	0.99, 332	--
			A4/A5	20 (77%)	6 (23%)	1.35	0.46, 3.43	0.554	2 (9.1%)	1.96	0.28, 8.53	0.414	0 (0.0%)	--^	--^	--^	2 (9.1%)	38.41	1.78, 828	--
			B1	159 (80%)	40 (20%)	1.13	0.68, 1.87	0.639	22 (12%)	2.72	1.22, 6.67	0.02	16 (9.1%)	1.97	0.84, 4.99	0.128	6 (3.6%)	12.84	0.72, 229	--
			B2	96 (70%)	41 (30%)	1.92	1.14, 3.23	0.014	21 (18%)	4.29	1.90, 10.7	<0.001	17 (15%)	3.48	1.49, 8.80	0.005	4 (4.0%)	14.96	0.780, 276	--
		* OR = Odds Ratio, CI = Confidence Interval
		^ Logistic regression could not run due to n=0 case value
		Samples from "Without HPV16 coinfection" had 0.5 added to both case and control values in order to force logistic regression to run.
			Table 1. Sublineage risk analysis evaluating histologic subtypes from the PaP cohort
					Controls	CIN2+				CIN3+				CIN3 and SCC				AIS and ADC
					n (%)	n (%)	OR*	95% CI*	p	n (%)	OR*	95% CI*	p	n (%)	OR*	95% CI*	p	n (%)	OR*	95% CI*	p
			All samples	Sublineage
				A1	163 (79%)	44 (21%)	ref	--	--	11 (6.3%)	ref	--	--	10 (5.8%)	ref	--	--	1 (0.6%)	ref	--	--
				A2	106 (65%)	58 (35%)	2.03	1.28, 3.23	0.003	28 (21%)	3.91	1.92, 8.52	<0.001	22 (17%)	3.38	1.58, 7.73	0.002	5 (4.5%)	6.89	1.04, 183	0.041
				A4/A5	21 (75%)	7 (25%)	1.23	0.46, 2.97	0.652	2 (8.7%)	1.49	0.200, 6.17	0.652	0 (0.0%)	--^	--^	--^	2 (8.7%)	14.22	1.11, 459	0.04
				B1	164 (73%)	61 (27%)	1.38	0.89, 2.16	0.157	30 (15%)	2.71	1.35, 5.82	0.007	23 (12%)	2.29	1.08, 5.17	0.036	7 (4.1%)	6.18	1.05, 159	0.068
				B2	103 (69%)	47 (31%)	1.69	1.05, 2.74	0.032	23 (18%)	3.31	1.58, 7.32	0.002	19 (16%)	3.01	1.37, 6.97	0.007	4 (3.7%)	5.71	0.778, 157	0.081
			Without HPV16 coinfection	A1	157 (82%)	35 (18%)	ref	--	--	8 (4.8%)	ref	--	--	8 (4.8%)	ref	--	--	0 (0.0%)	ref	--	--
				A2	95 (68%)	45 (32%)	2.12	1.28, 3.56	0.004	20 (17%)	4.13	1.81, 10.3	0.001	15 (14%)	3.1	1.30, 7.95	0.013	5 (5.0%)	18.14	0.99, 331	--
				A4/A5	20 (77%)	6 (23%)	1.35	0.46, 3.43	0.554	2 (9.1%)				0 (0.0%)	--^	--^	--^	2 (9.1%)			--
				B1	159 (80%)	40 (20%)	1.13	0.68, 1.87	0.639	22 (12%)	2.72	1.22, 6.67	0.02	16 (9.1%)	1.97	0.84, 4.99	0.128	6 (3.6%)	12.84	0.72, 229	--
				B2	96 (70%)	41 (30%)	1.92	1.14, 3.23	0.014	21 (18%)	4.29	1.90, 10.7	<0.001	17 (15%)	3.48	1.49, 8.80	0.005	4 (4.0%)			--
			* OR = Odds Ratio, CI = Confidence Interval
			^ Logistic regression could not run due to n=0 case value
			Samples from "Without HPV16 coinfection" had 0.5 added to both case and control values in order to force logistic regression to run.
			use this but mention CIN2+ in the supp
					Controls	CIN3+				CIN3 and SCC				AIS and ADC
					n (%)	n (%)	OR*	95% CI*	p	n (%)	OR*	95% CI*	p	n (%)	OR*	95% CI*	p
			All samples	Sublineage
				A1	163 (79%)	11 (6.3%)	ref	--	--	10 (5.8%)	ref	--	--	1 (0.6%)	ref	--	--
				A2	106 (65%)	28 (21%)	3.91	1.92, 8.52	<0.001	22 (17%)	3.38	1.58, 7.73	0.002	5 (4.5%)	6.89	1.04, 183	0.041
				A4/A5	21 (75%)	2 (8.7%)	1.49	0.200, 6.17	0.652	0 (0.0%)	--^	--^	--^	2 (8.7%)	14.22	1.11, 459	0.04
				B1	164 (73%)	30 (15%)	2.71	1.35, 5.82	0.007	23 (12%)	2.29	1.08, 5.17	0.036	7 (4.1%)	6.18	1.05, 159	0.068
				B2	103 (69%)	23 (18%)	3.31	1.58, 7.32	0.002	19 (16%)	3.01	1.37, 6.97	0.007	4 (3.7%)	5.71	0.778, 157	0.081
			Without HPV16 coinfection	A1	157 (82%)	8 (4.8%)	ref	--	--	8 (4.8%)	ref	--	--	0 (0.0%)	ref	--	--
				A2	95 (68%)	20 (17%)	4.13	1.81, 10.3	0.001	15 (14%)	3.1	1.30, 7.95	0.013	5 (5.0%)	18.14	0.99, 331	--
				A4/A5	20 (77%)	2 (9.1%)				0 (0.0%)	--^	--^	--^	2 (9.1%)			--
				B1	159 (80%)	22 (12%)	2.72	1.22, 6.67	0.02	16 (9.1%)	1.97	0.84, 4.99	0.128	6 (3.6%)	12.84	0.72, 229	--
				B2	96 (70%)	21 (18%)	4.29	1.90, 10.7	<0.001	17 (15%)	3.48	1.49, 8.80	0.005	4 (4.0%)			--
			Table 1. Sublineage risk analysis evaluating histologic subtypes from the PaP cohort
					Controls	CIN3+				CIN3 and SCC				AIS and ADC
					n (%)	n (%)	OR*	95% CI*	p	n (%)	OR*	95% CI*	p	n (%)	OR*	95% CI*	p
			All samples	Sublineage
				A1	163 (79%)	11 (6.3%)	ref	--	--	10 (5.8%)	ref	--	--	1 (0.6%)	ref	--	--
				A2	106 (65%)	28 (21%)	3.91	1.92, 8.52	<0.001	22 (17%)	3.38	1.58, 7.73	0.002	5 (4.5%)	6.89	1.04, 183	0.041
				A4/A5	21 (75%)	2 (8.7%)	1.49	0.20, 6.17	0.652	0 (0.0%)	--^	--^	--^	2 (8.7%)	14.22	1.11, 459	0.04
				B1	164 (73%)	30 (15%)	2.71	1.35, 5.82	0.007	23 (12%)	2.29	1.08, 5.17	0.036	7 (4.1%)	6.18	1.05, 159	0.068
				B2	103 (69%)	23 (18%)	3.31	1.58, 7.32	0.002	19 (16%)	3.01	1.37, 6.97	0.007	4 (3.7%)	5.17	0.78, 157	0.081
			Without HPV16 coinfection	A1	157 (82%)	8 (4.8%)	ref	--	--	8 (4.8%)	ref	--	--	0 (0.0%)	ref	--	--
				A2	95 (68%)	20 (17%)	4.13	1.81, 10.3	0.001	15 (14%)	3.1	1.30, 7.95	0.013	5 (5.0%)	18.1	0.99, 331	--
				A4/A5	20 (77%)	2 (9.1%)	2.07	0.27, 9.23	0.331	0 (0.0%)	--^	--^	--^	2 (9.1%)	2.07	0.27, 9.23	--
				B1	159 (80%)	22 (12%)	2.72	1.22, 6.67	0.02	16 (9.1%)	1.97	0.84, 4.99	0.128	6 (3.6%)	12.8	0.72, 229	--
				B2	96 (70%)	21 (18%)	4.29	1.90, 10.7	<0.001	17 (15%)	3.48	1.49, 8.80	0.005	4 (4.0%)	2.07	0.27, 9.23	--
			* OR = Odds Ratio, CI = Confidence Interval
			^ Logistic regression could not run due to n=0 case value
			Samples from "Without HPV16 coinfection" had 0.5 added to both case and control values in order to force logistic regression to run.
				**use this but mention CIN2+ in the supp

## Sheet: iarc race associations
																							Controls		CIN3+
																							n	row %	n	row %	OR*	95% CI*	p
		Table 3. HPV45 race/ethnicity associations with CIN3+ compared to sublineage status in the PaP cohort.													East Asia	16	42	58				Ethnicity/sublineage
			Controls		CIN3+										A1		1	1				East Asia	16		41
			n	row %	n	row %	OR*	95% CI*	p						A2	11	26	37				A2	11	0.297297	26	0.702703	0.8	0.21, 2.71	0.704
		Ethnicity/sublineage													B1	1	2	3				B1	1	0.333333	2	0.666667
		White													B2	4	13	17				B2	4	0.235294	13	0.764706
		A1													Europe	19	15	34				Europe	19		14
		A2													A1		1	1				B1	16	0.666667	8	0.333333	0.27	0.04, 1.33	0.122
		B1													B1	16	8	24				B2	3	0.333333	6	0.666667
		B2													B2	3	6	9				North Africa	1		3
		Asian/Pacific Islander													North Africa	2	11	13				A2	1	0.25	3	0.75	--	--	--
		A1													A1	1		1				South Asia	25		8
		A2													A2	1	3	4				A1	3	0.75	1	0.25
		B1													B1		2	2				A2	10	0.714286	4	0.285714
		B2													B2		6	6				B1	6	0.75	2	0.25
		Hispanic													North America		6	6				B2	6	0.857143	1	0.142857
		A1													A2		2	2				South/Central America	1		4
		A2													B1		2	2				B1	1	0.2	4	0.8	--	--	--
		A5													B2		2	2				Sub-Saharan Africa	71		49
		B1													Oceania	9		9				A1	41	0.577465	30	0.422535	1.15	0.55, 2.45	0.703
		B2													A2	6		6				A4	2	0.5	2	0.5
		Black													B1	3		3				A6	3	0.428571	4	0.571429
		A1													South Asia	25	8	33				B1	1	0.5	1	0.5
		B1													A1	3	1	4				B2	24	0.666667	12	0.333333	0.64	0.27, 1.44	0.274
		B2													A2	10	4	14
		*OR = Odds Ratio, CI = Confidence Interval													B1	6	2	8
		P-value= Fisher's exact test used when counts are less than five; when counts are greater than five used Chi-squared test.													B2	6	1	7
		The case status of all samples are cervical intraepithelial neoplasia grade 3 and cancer (CIN3+); controls are CIN1 or lower. The reference used for each sublineage comparision was all other sublineages with that specific race/ethnicity.													South/Central America	1	30	31
															A1		3	3
															A2		10	10
															A5		2	2
															B1	1	4	5
															B2		11	11
															Sub-Saharan Africa	72	53	125
		Table 3. HPV45 race/ethnicity associations with CIN3+ compared to sublineage status in the PaP cohort.													A1	41	30	71
			Controls		CIN3+										A2		3	3
			n	row %	n	row %	OR*	95% CI*	p						A3	1		1
		Ethnicity/sublineage													A4	2	2	4
		White	251		49										A5		1	1
		A1	68	0.918919	6	0.0810811	0.384	0.14, 0.89	0.027						A6	3	4	7
		A2	46	0.754098	15	0.245902	1.97	0.97, 3.88	0.051						B1	1	1	2
		B1	78	0.8125	18	0.1875	1.291	0.67, 2.43	0.437						B2	24	12	36
		B2	59	0.855072	10	0.144928	0.843	0.38, 1.74	0.637
		Asian/Pacific Islander	60		12
		A1	17	0.944444	1	0.0555556	0.261	0.01, 1.53	0.272
		A2	20	0.689655	9	0.310345	5.677	1.47, 29.45	0.01
		B1	17	0.944444	1	0.0555556	0.261	0.01, 1.53	0.272
		B2	6	0.857143	1	0.142857	0.904	0.03, 6.34	>0.999
		Hispanic	110		25
		A1	28	0.933333	2	0.0666667	0.273	0.04, 1.02	0.065
		A2	17	0.809524	4	0.190476	1.067	0.27, 3.29	>0.999
		A5	4	0.666667	2	0.333333	2.362	0.27, 13.67	0.308
		B1	42	0.823529	9	0.176471	0.917	0.36, 2.25	0.839
		B2	19	0.703704	8	0.296296	2.252	0.81, 5.94	0.0965
		Black	52		8
		A1	34	0.944444	2	0.0555556	0.19	0.02, 0.95	0.05
		B1	11	0.846154	2	0.153846	1.287	0.15, 6.82	>0.999
		B2	7	0.636364	4	0.363636	6.12	1.15, 33.59	0.031
		*OR = Odds Ratio, CI = Confidence Interval
		P-value= Fisher's exact test used when counts are less than five; when counts are greater than five used Chi-squared test.
		The case status of all samples are cervical intraepithelial neoplasia grade 3 and cancer (CIN3+); controls are CIN1 or lower. The reference used for each sublineage comparision was all other sublineages with that specific race/ethnicity.
		East Asia	16	41
		A2	11	26
		B1	1	2
		B2	4	13
		Europe	19	14
		B1	16	8
		B2	3	6
		North Africa	1	3
		A2	1	3
		South Asia	25	8
		A1	3	1
		A2	10	4
		B1	6	2
		B2	6	1
		South/Central America	1	4
		B1	1	4
		Sub-Saharan Africa	71	49
		A1	41	30
		A4	2	2
		A6	3	4
		B1	1	1
		B2	24	12

## Sheet: ! Table 3. Burden test
		Table 3. Rare burden test analysis for HPV45 samples in the PaP cohort.
		Viral Gene	Controls (n=505)		CIN3+ cases (n=215)
			N	%	N	%	p	p-FDR
		URR	111	0.219802	60	0.27907	0.020547	0.20547
		E6	22	0.0435644	5	0.0232558	0.268148	0.700904
		E7	16	0.0316832	6	0.027907	0.935542	0.961622
		E1	66	0.130693	26	0.12093	0.959234	0.961622
		E8	0	0	1	0.00465116	0.280362	0.700904
		E2	60	0.118812	25	0.116279	0.764786	0.961622
		E4	19	0.0376238	8	0.0372093	0.851199	0.961622
		E5	17	0.0336634	13	0.0604651	0.0617511	0.308756
		L2	130	0.257426	51	0.237209	0.961622	0.961622
		L1	64	0.126733	20	0.0930233	0.361976	0.723953
		Number of individuals with varients tested. P-value= Fisher's exact test used when counts are less than five; when counts are greater than five used logistic regression. FDR correction was performed to idetify an adjusted p-value
**********		Table 3. Rare burden test analysis for HPV45 CIN2+ samples in the PaP cohort.
**********		Viral Gene	Controls (n=504)		CIN2+ cases (n=210)
			N	%	N	%	p	p-FDR
		URR	110	0.218254	55	0.261905	0.018
		E6	22	0.0436508	5	0.0238095	0.63
		E7	16	0.031746	6	0.0285714	0.714
		E1	66	0.130952	26	0.12381	0.944
		E8	0	0	1	0.0047619	0.978
		E2	60	0.119048	25	0.119048	0.909
		E4	19	0.0376984	8	0.0380952	0.636
		E5	17	0.0337302	13	0.0619048	0.054
		L2	130	0.257937	51	0.242857	0.617
		L1	64	0.126984	20	0.0952381	0.966
		Number of individuals with varients tested. P-value= Fisher's exact test used when counts are less than five; when counts are greater than five used logistic regression. FDR correction was performed to idetify an adjusted p-value
		Table X. Rare burden test analysis for HPV45 CIN3/SCC samples in the PaP cohort.
		Viral Gene	Controls (n=505)		CIN3+ cases (n=215)
			N	%	N	%	p	p-FDR
		URR
		E6
		E7
		E1
		E8
		E2
		E4
		E5
		L2
		L1
		Number of individuals with varients tested. P-value= Fisher's exact test used when counts are less than five; when counts are greater than five used logistic regression. FDR correction was performed to idetify an adjusted p-value
		Table Y. Rare burden test analysis for HPV45 AIS/ADC samples in the PaP cohort.
		Viral Gene	Controls (n=505)		CIN3+ cases (n=215)
			N	%	N	%	p	p-FDR
		URR
		E6
		E7
		E1
		E8
		E2
		E4
		E5
		L2
		L1
		Number of individuals with varients tested. P-value= Fisher's exact test used when counts are less than five; when counts are greater than five used logistic regression. FDR correction was performed to idetify an adjusted p-value

## Sheet: MAF GREATER THAN 3
			Table 3. Rare burden test analysis for HPV45 samples in the PaP cohort.
				CIN2+						CIN3/SCC						AIS/ADC
			Viral Gene	Controls (n=)		CIN2+ cases (n=)				Controls (n=)		CIN3/SCC cases (n=)				Controls (n=)		AIS/ADC cases (n=)
				N	%	N	%	p	p-FDR	N	%	N	%	p	p-FDR	N	%	N	%	p	p-FDR
			URR	166		73		0.0965468		166		20		0.974597		166		9		0.107289
			E6	33		7		0.324144		33		1		0.161167		33		2		0.28637
			E7	23		8		0.841795		30		4		1		23		0		1
			E1	77		31		0.96601		89		13		0.638113		77		0		0.147645
			E8	0		1		0.269437		0		1		0.113821		0		0		--
			E2	91		37		0.586848		91		13		0.641982		91		4		0.507011
			E4	28		10		0.753606		28		4		0.775865		28		0		1
			E5	39		24		0.0110114		39		8		0.316887		39		1		1
			L2	167		63		0.918183		167		23		0.838267		167		3		0.297262
			L1	112		36		0.555937		112		15		0.775517		97		2		0.749563
			Number of individuals with varients tested. P-value= Fisher's exact test used when counts are less than five; when counts are greater than five used logistic regression. FDR correction was performed to identify an adjusted p-value.

## Sheet: !NEW Table 1
Table 1. Characteristics of each HPV45 sublineage in 774 samples from the NCI-KPNC PaP cohort and 309 samples from IARC.
	Sublineage	A1		A2		A4		A5		A6		B1		B2		Total
		n	col %	n	col %	n	col %	n	col %	n	col %	n	col %	n	col %	n	overall %
PaP Cohort	Infection outcome	207		164		12		16		0		225		150		774
	Control	163	0.787	106	0.646	9	0.75	12	0.75	0	0	164	0.729	103	0.687	557	0.72
	CIN2	33	0.159	30	0.183	3	0.25	2	0.125	0	0	31	0.138	24	0.16	123	0.159
	CIN3/SCC	10	0.0483092	22	0.134146	0	0	0	0	0	0	23	0.102222	19	0.126667	74	0.0956072
	AIS/ADC	1	0.00483092	5	0.0304878	0	0	2	0.125	0	0	7	0.0311111	4	0.0266667	19	0.0245478
	Cancer	0	0	1	0.00609756	0	0	0	0	0	0	0	0	0	0	1	0.00129199
	Self-reported ethnicity	207		164		12		16		0		225		150		774
	Black	43	0.207729	6	0.0365854	2	0.166667	2	0.125	0	0	14	0.0622222	13	0.0866667	80	0.103359
	Asian/PI	20	0.0966184	38	0.231707	0	0	1	0.0625	0	0	21	0.0933333	12	0.08	92	0.118863
	Hispanic	37	0.178744	25	0.152439	1	0.0833333	7	0.4375	0	0	59	0.262222	31	0.206667	160	0.206718
	White	90	0.434783	76	0.463415	8	0.666667	6	0.375	0	0	112	0.497778	80	0.533333	372	0.48062
	Multiracial/other	5	0.0241546	2	0.0121951	0	0	0	0	0	0	2	0.00888889	0	0	9	0.0116279
	Not reported	12	0.057971	17	0.103659	1	0.0833333	0	0	0	0	17	0.0755556	14	0.0933333	61	0.0788114
IARC	World Regions	81		76		4		3		7		49		88		309
	East Asia	1	0.0123457	37	0.486842	0	0	0	0	0	0	3	0.0612245	17	0.193182	58	0.187702
	Europe	1	0.0123457	0	0	0	0	0	0	0	0	24	0.489796	9	0.102273	34	0.110032
	North Africa	1	0.0123457	4	0.0526316	0	0	0	0	0	0	2	0.0408163	6	0.0681818	13	0.0420712
	North America	0	0	2	0.0263158	0	0	0	0	0	0	2	0.0408163	2	0.0227273	6	0.0194175
	Oceania	0	0	6	0.0789474	0	0	0	0	0	0	3	0.0612245	0	0	9	0.0291262
	South Asia	4	0.0493827	14	0.184211	0	0	0	0	0	0	8	0.163265	7	0.0795455	33	0.106796
	S/C America	3	0.037037	10	0.131579	0	0	2	0.666667	0	0	5	0.102041	11	0.125	31	0.100324
	SS Africa	71	0.876543	3	0.0394737	4	1	1	0.333333	7	1	2	0.0408163	36	0.409091	125	0.404531
	Infection outcome	81		76		4		3		7		49		88		309
	Noncancer	45	0.555556	28	0.368421	2	0.5	0	0	3	0.428571	28	0.571429	37	0.420455	144	0.466019
	Cervical cancer	36	0.444444	48	0.631579	2	0.5	3	1	4	0.571429	21	0.428571	51	0.579545	165	0.533981
Controls = Cervical intraepithelial neoplasia (CIN) grade 1 or lower (≤CIN1); CIN2 = CIN grade 2; CIN3 = CIN grade 3; AIS = adenocarcinoma in-situ; SCC = squamous cell carcinoma; ADC = adenocarcinoma; Asian/PI = Asian/Pacific Islander; S/C America = South/Central America; SS Africa = Sub-Saharan Africa. A3 excluded from table due to counts less than or equal to one.

## Sheet: XTable old subclade count
		Table S3. HPV45 subclade counts stratified by region and histology from the IARC collection sites.
			Non-Cancer		All Cancer		SCC		ADC
			n	row %	n	row %	n	%	n	%					Table S4. HPV45 subclade associations with cancer stratified by region from the IARC collection sites.
		Region														Non-Cancer		Cancer
		East Asia	15		34		32		2							n	%	n	%	OR*	95% CI*	p
		A1.1	0	0	1	0.0204082	1	0.0204082	0	0					Region
		A2.1	0	0	2	0.0408163	2	0.0408163	0	0					East Asia	14		31
		A2.2	2	0.0408163	23	0.469388	22	0.44898	1	0.0204082					A2.2	2	0.0444444	23	0.511111	15.22	3.22, 125	0.000265
		A2.3	9	0.183673	1	0.0204082	1	0.0204082	0	0					A2.3	9	0.2	1	0.0222222	0.023	8.21E-04, 0.16	1.98e-05
		B1.2	1	0.0204082	0	0	0	0	0	0					B2.1	3	0.0666667	7	0.155556	1.05	0.23, 5.93	>0.999
		B2.1	3	0.0612245	7	0.142857	6	0.122449	1	0.0204082					Europe	10		5
		Europe	10		5		4		1						B1.2	10	0.666667	5	0.333333	--	--	--
		B1.2	10	0.666667	5	0.333333	4	0.266667	1	0.0666667					North Africa	1		2
		North Africa	1		3		3		0						A2.3	1	0.333333	2	0.666667	--	--	--
		A2.1	0	0	1	0.25	1	0.25	0	0					South Asia	18		5
		A2.3	1	0.25	2	0.5	2	0.5	0	0					A2.2	6	0.26087	1	0.0434783	0.55	0.02, 5.25	>0.999
		North America	0		2		2		0						A2.3	4	0.173913	1	0.0434783	0.94	0.03, 8.96	>0.999
		A2.3	0	0	2	1	2	1	0	0					B1.1	6	0.26087	2	0.0869565	1.34	0.13, 11.29	>0.999
		Oceania	6		0		0		0						B2.1	2	0.0869565	1	0.0434783	2.02	0.06, 31.45	0.539
		A2.1	1	0.166667	0	0	0	0	0	0					Sub-Saharan Africa	10		14
		A2.3	5	0.833333	0	0	0	0	0	0					A1.1	1	0.0416667	3	0.125	2.21	0.21, 71.24	0.614
		South Asia	21		7		7		0						A1.2	8	0.333333	10	0.416667	0.65	0.07, 5.58	>0.999
		A1.1	3	0.107143	0	0	0	0	0	0					B2.1	1	0.0416667	1	0.0416667	0.7	0.02, 29.88	>0.999
		A2.1	0	0	2	0.0714286	2	0.0714286	0	0					*OR = Odds Ratio, CI = Confidence Interval
		A2.2	6	0.214286	1	0.0357143	1	0.0357143	0	0					P-value= Fisher's exact test used when counts are less than five; when counts are greater than five used Chi-squared test.
		A2.3	4	0.142857	1	0.0357143	1	0.0357143	0	0					All cancers include invasive cervical cancer, squamous cell carcinoma (SCC), and adenocarcinoma (ADC). Non-cancers are < CIN3.
		B1.1	6	0.214286	2	0.0714286	2	0.0714286	0	0
		B2.1	2	0.0714286	1	0.0357143	1	0.0357143	0	0
		South/Central America	0		11		10		1
		A2.1	0	0	1	0.0909091	1	0.0909091	0	0
		A2.3	0	0	9	0.818182	8	0.727273	1	0.0909091
		B1.2	0	0	1	0.0909091	1	0.0909091	0	0
		Sub-Saharan Africa	16		18		13		2
		A1.1	1	0.0294118	3	0.0882353	3	0.0882353	0	0
		A1.2	8	0.235294	10	0.294118	7	0.205882	1	0.0294118
		A1.3	6	0.176471	0	0	0	0	0	0
		A2.2	0	0	2	0.0588235	2	0.0588235	0	0
		A2.3	0	0	1	0.0294118	1	0.0294118	0	0
		B1.1	0	0	1	0.0294118	0	0	1	0.0294118
		B2.1	1	0.0294118	1	0.0294118	0	0	0	0
		All cancers include invasive cervical cancer, squamous cell carcinoma (SCC), and adenocarcinoma (ADC). Non-cancers are < CIN3.
							remove these

## Sheet: Table S3
Table S3. Summary of sequencing coverage and quality statistics of the HPV45 genome sequencing data.
SAMPLE ID	Total number of sequence reads	Number of uniquely mapped non-duplicate reads	Number of bases with ≥4x coverage	% of bases with coverage:				Median coverage	Range		% of bases with median coverage
				≥10X	≥20X	≥30X	≥200X		Minimum coverage	Maximum coverage
PAP100004	2022095	1909759	7858	100	100	100	100	38237.5	621	138150	50
PAP100244	74533	5352	7376	87.3	78.01	72.16	16.4	80	0	561	50.34
PAP100286	749154	645946	7858	100	98.85	98.71	96.63	7829	11	63774	50
PAP100890	348138	327697	7667	97.57	97.44	96.13	90.67	6449	0	27452	50
PAP101411	2262250	10228	7586	93.15	85.87	76.43	12.04	62	0	2393	50.61
PAP101646	155148	69139	7658	97.45	96.02	95.05	92.64	1318	1	6013	50.01
PAP101657	1117804	1054326	7858	100	100	100	90.62	10840	38	132263	50
PAP101746	341517	301699	7667	94.97	94.97	93.71	88.18	4392	0	30948	50.08
PAP101845	1685093	413609	7836	99.72	99.72	99.53	95.55	4220	0	85383	50.01
PAP101960	2493060	2298333	7858	99.99	97.52	97.52	95.08	10599	9	647259	50
PAP102535	822784	768263	7858	100	98.66	97.72	92.78	12614	16	81653	50
PAP102537	1396841	1305636	7858	100	100	100	93.27	7201.5	47	291758	50
PAP102554	334150	292987	7758	98.35	94.44	94.44	90.82	3765	0	32262	50.01
PAP102651	190205	179650	7858	100	100	99.99	89.76	2596.5	29	20335	50
PAP102797	454706	109818	7667	97.57	97.48	96.92	86.71	2286	0	10990	50.14
PAP103680	1165458	1079426	7858	100	100	100	100	11154	223	142667	50
PAP103722	199902	181469	7858	100	100	100	99.99	3541	189	12433	50.06
PAP103782	2963782	2788473	7858	100	100	100	93.94	11999	52	592616	50
PAP104146	277055	240994	7756	96.19	96.07	96.03	93.42	3635.5	1	41389	50
PAP104304	80854	43170	7658	97.45	97.44	95.51	88.75	828	1	4735	50.04
PAP105068	308916	87056	7858	99.95	99.89	99.89	94.48	1248	8	9631	50.01
PAP105178	161163	118011	7858	97.12	96.83	96.42	74.12	273	4	49166	50.22
PAP105336	505929	474131	7858	99.99	97.48	97.45	97.25	8602	8	42231	50.01
PAP105432	568810	535499	7858	100	100	97.72	95.18	8644	20	45770	50
PAP105485	2172127	1972262	7858	99.66	97.16	95.18	89.83	10048	6	626257	50
PAP105598	929256	878381	7858	100	100	100	100	18029.5	424	66203	50
PAP106122	87299	45755	7858	100	100	99.99	91.5	920	29	2821	50.34
PAP106269	543100	485181	7569	96.23	94.48	94.39	89.41	4639.5	0	60415	50
PAP106649	624183	567309	7858	97.57	97.57	97.57	95.88	10152	6	44234	50
PAP106783	1813106	1619859	7858	100	100	100	89.97	6364	47	386999	50.01
PAP107241	2375102	2085844	7858	100	100	100	93.36	9228.5	32	558759	50
PAP107606	1359382	770080	7836	99.34	98.84	98.68	95.34	12088	0	97969	50
PAP107680	304243	281340	7176	90.88	90.14	90.01	84.41	1004.5	0	34731	50
PAP107864	122253	99862	7856	94.48	94.39	94.39	90.35	2135	3	8099	50.05
PAP108034	280426	38957	7263	85.06	81.53	81.47	55.28	214	0	25270	50.15
PAP108838	2204519	2084330	7787	98.21	98.21	98.19	93.56	8080.5	2	455698	50
PAP109018	77485	3147	7616	88.04	76.44	66.51	6.57	37	0	570	51.27
PAP109059	1243947	1107939	7856	97.57	96.89	96.27	94.12	17910	3	100510	50.03
PAP109074	1079333	1005479	7858	100	100	100	99.73	13653.5	117	113356	50
PAP109121	1811826	1680193	7858	100	100	100	95.84	7786.5	100	384470	50
PAP110776	525605	412881	7666	96.28	96.19	96.13	90.68	5789.5	0	39560	50
PAP110973	1450929	1304876	7858	100	100	100	86.87	5580.5	31	296595	50
PAP111124	423380	392742	7858	100	100	100	98.09	6439	59	43450	50.01
PAP111271	538842	492266	7665	96.28	96.12	96.02	92.98	5947	1	55368	50
PAP111418	2041102	1806594	7858	100	100	100	92.68	8063.5	43	414933	50
PAP111796	367226	332993	7771	96.26	96.03	96.02	91.65	4886.5	1	34803	50
PAP112252	703903	633646	7858	100	100	100	100	11752	252	67199	50.01
PAP112331	524054	455485	7858	99.99	97.52	97.52	81.25	990	9	131026	50.04
PAP112499	236672	214179	7858	97.57	97.57	97.57	91.75	3816.5	4	21259	50
PAP112579	216496	201840	7858	97.57	97.45	97.45	95.13	4214	4	15316	50.05
PAP112687	117686	76488	7849	97.58	97.45	97.44	93.36	1385	1	6966	50.04
PAP112700	254563	230062	7858	97.57	96.18	94.6	93.34	4274	4	19862	50.01
PAP112869	2458438	2176563	7858	100	100	100	97.7	13958.5	130	436578	50
PAP114507	1034317	943061	7858	100	99.85	97.48	83.62	2847	13	230612	50
PAP114671	1623766	1537113	7858	100	100	100	100	12952	209	277851	50.01
PAP115205	1199986	1138642	7858	100	100	100	100	21362.5	239	91467	50
PAP115596	1643280	491551	7836	99.72	99.72	99.72	97.4	6130	0	75153	50
PAP116072	141804	118041	7858	100	99.89	99.89	97.48	2426	10	8720	50.04
PAP116180	443805	316249	7858	100	99.07	98.22	95.52	3733	10	41807	50.01
PAP116198	103358	93678	7667	97.45	97.45	95.18	87.5	1831	0	6958	50.04
PAP116284	410085	380062	7783	98.77	97.17	97.01	93.22	1917.5	0	61783	50
PAP116485	206060	164146	7090	88.22	86.28	84.26	50.67	204	0	47638	50.08
PAP117102	661467	367304	7858	100	100	100	98.1	7144	48	27221	50
PAP117758	1943282	1842867	7858	100	100	100	100	12345	244	256261	50
PAP117880	878988	775362	7858	100	100	100	96.75	13619	80	62433	50
PAP117913	2055274	1893181	7663	96.84	96.84	96.83	88	8959.5	0	549363	50
PAP118502	148242	94806	6610	83.94	81.34	79.78	71.95	1918.5	0	8600	50
PAP118973	255149	238502	7858	100	100	100	96.67	4534	41	15849	50.01
PAP119080	1131807	1044966	7858	100	100	100	95.78	5593.5	113	218592	50
PAP119666	204980	111553	7857	97.45	97.45	97.45	92.66	2019	3	8346	50.04
PAP119842	133717	36158	7858	100	100	100	93.05	689	50	3710	50.08
PAP119929	433760	394347	7572	96.31	93.65	93.62	88.2	5852	0	38012	50.01
PAP119966	251309	182063	7858	100	99.96	95.61	61.9	4373	12	11745	50
PAP120242	399910	381000	7857	89.09	82.53	73.85	54.38	1116.5	3	49051	50
PAP120423	414311	393301	7858	99.89	99.8	96.22	92.87	7008	5	35555	50
PAP120532	1467824	1306688	7858	100	100	100	93.36	6824	34	313720	50
PAP121375	154233	45950	7594	95.18	95.16	91.22	74.45	566	0	10304	50.04
PAP121415	1874481	1628010	7858	100	100	100	90.8	7954.5	34	425237	50
PAP121453	401957	371828	7604	95.09	94.76	93.83	86.88	3622	0	40317	50
PAP121478	8820838	7515936	7720	93.48	87.19	84.44	69.18	4179.5	1	1219233	50
PAP121861	236995	205605	7757	98.47	98.4	98.32	93.13	3026	1	17746	50.03
PAP122180	2486219	2295761	7858	100	100	100	93.61	8621	43	572705	50.01
PAP122575	740804	678918	7858	100	100	100	98.17	8585	83	80105	50.04
PAP122652	123811	116060	7858	100	99.89	99.89	99.12	2301	15	7752	50.03
PAP122660	200417	186797	5525	51.86	39.82	37.41	37.3	10	0	20244	51.86
PAP122882	1848544	1681357	7858	100	100	100	88.79	4625	34	355077	50
PAP123454	293906	277321	7858	100	100	100	99.89	5363	38	20869	50.04
PAP123572	192813	173235	7858	99.97	97.53	95.99	91.54	3333	6	13536	50.03
PAP123824	3929843	3422211	7858	100	100	100	99.96	16642.5	151	833054	50
PAP123825	390521	264888	7858	100	100	100	97.99	4556.5	43	27119	50
PAP123964	207946	23394	6972	71.63	60.1	59.12	49.67	180	0	4222	50
PAP124257	3153368	2848133	7858	100	100	100	94.11	9749	53	784170	50
PAP124535	1899199	1786225	7858	100	100	100	96.44	22426	93	199443	50
PAP124553	315307	263164	7858	99.49	97.57	97.57	95.18	4545	7	22260	50.01
PAP124739	690749	548336	7858	100	100	100	100	10673	361	53887	50.01
PAP124973	566834	531624	7858	100	100	100	98.38	9579.5	135	41781	50
PAP125399	2447724	2249601	7858	100	100	100	93.89	12434	73	498796	50
PAP125739	1288433	639699	7836	99.72	99.72	99.72	99.72	10519	0	77832	50
PAP127045	250880	213285	7858	100	100	99.76	81.01	1131	27	21242	50.01
PAP127317	80951	2991	3991	43.32	42.99	34.81	6.59	4	0	650	50.79
PAP127866	1522982	1212762	7858	100	100	100	92.81	6515.5	32	315285	50
PAP127935	4155916	3933350	7858	100	100	100	98	17937.5	76	980029	50
PAP128320	114316	9106	7515	90.29	80.48	68.55	37.38	104	0	946	50.04
PAP128588	251998	232073	7858	100	100	100	99.89	4165	50	17475	50.03
PAP128665	248081	223192	7858	100	97.51	97.45	91.17	4156	13	19138	50.01
PAP128980	968872	904668	7858	100	97.57	97.57	95.69	14229.5	10	78491	50
PAP129333	229574	210528	7858	100	100	100	97.58	4214	34	15277	50.04
PAP129475	166746	143799	7735	98.4	95.89	95.89	89.44	2446	1	12115	50.11
PAP129722	493897	463333	7705	97.57	94.71	92.34	79.03	2071.5	2	129669	50
PAP129740	100889	92950	7545	95.95	95.85	93.43	86.87	1822	1	7286	50.08
PAP130757	230010	100489	7667	95.93	95.15	95.15	83.77	1658	1	10895	50.01
PAP131726	310162	287097	7858	100	100	99.97	99.89	4329	28	22539	50
PAP131748	73967	57766	7660	97.48	97.44	97.4	90.25	864	0	8818	50.01
PAP131810	393007	367132	7858	100	100	100	97.45	6187	33	27038	50.01
PAP131879	180067	105633	7533	94.22	92.12	91.45	83.79	1462	0	9812	50.03
PAP131973	397988	349531	7858	99.95	99.89	99.89	99.89	7406	8	22246	50
PAP132065	220257	191505	7858	100	100	99.95	99.89	3792	26	13187	50
PAP132421	1438534	1290716	7858	100	100	100	92.16	5189	42	274487	50
PAP132933	519934	481603	7858	100	100	100	99.89	9256.5	90	32515	50
PAP133142	2268411	23385	7756	97.42	95.22	87.19	38.97	92	0	5881	50.48
PAP133154	161821	153503	7717	95.47	87.59	80.64	60.63	2178	0	12288	50.01
PAP133281	540667	410407	7858	100	100	100	100	7709.5	526	27469	50
PAP133416	1033133	963627	7858	100	100	100	99.9	9761	172	119901	50
PAP133450	243604	222592	7472	94.03	92.62	92.52	87.49	1507	0	25564	50.03
PAP133467	271843	242007	7475	81.98	72.08	71.26	63.93	1191	0	100586	50.01
PAP133542	347432	319958	7858	100	100	100	96.65	4855	59	27190	50.01
PAP133991	164560	141778	7667	97.54	97.45	97.45	92.34	2439	0	12153	50.01
PAP134316	2199387	2008891	7858	100	100	100	95.69	10522.5	89	480608	50
PAP134618	152301	23340	2758	35.1	35.1	35.1	33.02	1	0	6045	55.94
PAP134699	60009	25317	4506	51.43	43.75	40.23	25.34	12	0	18024	50.15
PAP135254	122604	114465	7858	100	100	99.89	99.89	2224.5	23	9578	50
PAP135585	261473	239875	7436	94.04	92.66	90.34	82.09	2102	0	31248	50.01
PAP135646	2157204	1858092	7858	100	100	100	92.82	4853	57	522783	50
PAP135981	1342776	1266142	7858	100	100	99.97	96.64	13999.5	25	170831	50
PAP136091	158114	34350	7413	92.67	91.64	90.98	72.86	361	0	4093	50.05
PAP136332	58331	8756	5563	59.81	55.06	41.17	2.44	24	0	6604	50.95
PAP137970	185975	173684	7858	100	100	100	99.89	3223	30	11076	50.09
PAP138156	95030	82362	7660	97.45	97.45	97.44	92.61	1319.5	1	7416	50
PAP138189	345191	302676	7206	90.16	87.73	87.69	69.84	5573	0	29608	50.04
PAP138228	889069	806879	7858	100	100	100	97.45	12147	57	83125	50.01
PAP138354	269708	221740	7858	100	100	100	96.47	4225	47	15802	50.01
PAP138653	296783	263466	7858	100	100	100	99.89	4533.5	39	19461	50
PAP138680	214907	162293	7858	99.89	99.89	99.89	94.31	2336.5	6	12771	50
PAP139073	1917620	32307	7767	97.42	96.14	95.53	75.06	357	0	6887	50.39
PAP139498	2370166	2136715	7858	100	100	100	96.91	15016.5	115	477517	50
PAP139598	3394264	148617	7836	99.72	99.63	98.22	62.57	429	0	26852	50.01
PAP139627	124744	116187	7808	97.48	97.45	97.45	92.61	2172	2	9840	50.03
PAP140025	180697	117760	7734	98	93.76	93.47	62.34	1105	2	11825	50.01
PAP140132	209015	170852	7618	95.22	95.22	95.22	90.26	2617	0	25158	50.03
PAP140188	1224264	1154726	7858	100	100	100	100	18469	287	114916	50
PAP140865	445700	423130	7858	100	100	100	100	8422.5	459	25629	50
PAP142282	2774814	2453654	7858	100	100	100	97.57	14905	37	532915	50
PAP142370	204281	177368	7858	99.91	98.7	95.18	92.76	2764.5	7	20961	50
PAP142894	155642	145897	7850	97.45	97.45	97.45	92.56	2983.5	1	10690	50
PAP143037	173798	148656	7850	98.29	96.84	96.68	94.02	1936.5	0	13622	50
PAP143581	215818	155784	7858	99.96	99.89	99.89	97.47	2603.5	9	16545	50
PAP143695	1321552	1221150	7858	100	99.99	98.97	97.57	6979	19	255617	50.01
PAP143954	251215	198867	7858	99.66	97.57	97.45	94.08	3275.5	8	24549	50
PAP144091	340768	312323	7858	100	100	100	99.89	5344	54	20909	50.01
PAP144525	3844384	3565132	7858	100	100	100	97.34	11729	78	986163	50
PAP144849	246772	181258	7858	100	99.96	99.89	99.87	3670	19	14203	50.01
PAP145026	173531	147821	7663	97.45	96.77	95.05	92.2	1783	2	25855	50.04
PAP145133	316049	268251	7857	99.99	99.96	99.89	99.75	4767	3	20555	50.03
PAP145214	178842	140783	7858	97.45	97.45	97.44	94.48	2233	4	13689	50.06
PAP145381	309546	281863	7581	96.47	95.67	95.23	90.35	3735	0	32279	50.01
PAP146281	2343498	2090313	7858	100	100	100	94.03	7841	74	567364	50
PAP146599	863258	819242	7858	99.44	97.14	96	83.43	2584	9	179875	50
PAP146731	186238	154825	5787	71.25	71.25	71.2	68.86	2583	0	14397	50.03
PAP147628	220552	162640	5795	59.21	56.69	56.69	49.3	187	0	43802	50.13
PAP147698	1348562	1226063	7858	100	100	100	90.94	4039.5	33	239604	50
PAP147700	1822884	1694600	7857	98.21	98.21	97.72	83.38	7074.5	3	434498	50
PAP147790	176518	94086	7658	97.44	95.05	95.05	95.01	1765	1	6891	50.04
PAP147895	78659	12410	6921	84.02	81.43	77.17	40.6	167	0	4366	50.14
PAP148014	1852462	1727566	7858	99.87	98.28	98.21	87.49	5567	4	405963	50
PAP148434	1730189	2912	7759	94.81	84.98	70.04	2.47	43	0	361	50.25
PAP148574	114485	8781	7211	91.64	89.26	86.69	34.45	131	0	862	50.92
PAP148897	2477735	2107173	7858	98.17	98.17	98.17	98.17	12518.5	5	486194	50
PAP149000	342390	319426	7858	100	100	99.89	95.16	6090.5	20	23446	50
PAP149243	122328	83037	7858	97.57	96.96	95.18	87.85	1699	4	6211	50.03
PAP150176	558725	518759	7858	100	99.19	97.57	95.18	9260	14	41714	50
PAP150333	109364	74317	7661	97.48	97.44	95.95	89.2	1608	0	5037	50.06
PAP150409	259631	236797	7858	100	100	100	95.09	4535	88	17317	50.01
PAP151108	250556	232328	6747	79.29	79.16	79.14	74.33	4367	0	20370	50
PAP152040	241053	219340	7858	100	100	100	98.19	3769	106	17710	50
PAP152472	495884	461101	7858	100	100	100	99.89	8294	41	39570	50.01
PAP152570	274406	247936	6372	76.97	76.15	76.14	58.25	1441.5	0	30211	50
PAP152660	990275	915911	7858	100	100	100	99.94	13989	172	95703	50.01
PAP152788	85321	34181	7851	99.45	97.35	92.75	81.06	685	1	2693	50.11
PAP152791	192743	179038	7667	97.57	97.57	97.57	95.18	3427.5	0	14663	50
PAP153164	337801	318778	7858	100	99.66	98.78	95.18	5560.5	13	24946	50
PAP153266	127479	98676	7858	100	100	99.97	97.47	1443	29	18727	50.15
PAP153936	110458	76661	7755	98.5	98.4	98.38	88.29	1218	0	9811	50.01
PAP153956	114206	108189	6999	60.09	54.71	50.03	50.03	316.5	0	13434	50
PAP153994	61964	26013	7181	79.07	66.66	63.9	51.13	263.5	0	2979	50
PAP154021	299341	235337	7847	94.97	94.97	94.97	92.57	4699	0	16968	50.01
PAP154267	1943394	938760	7836	99.72	99.72	99.72	99.72	12885	0	138901	50
PAP154538	219256	185213	7781	97.45	97.45	96.11	93.24	3361	3	13948	50.03
PAP154654	297301	280718	7858	100	100	100	100	5672.5	264	19134	50
PAP154737	325201	307868	7858	100	100	99.71	96.58	3828	27	30566	50.03
PAP155089	310985	292215	7623	94.5	92.06	91.87	70.81	2362.5	0	29262	50
PAP155715	165547	139919	7858	100	100	99.91	99.87	2876	23	8521	50.03
PAP155879	396301	338514	7569	96.25	96.16	93.8	86.96	4008	0	37564	50
PAP156872	2356085	336794	7836	99.72	99.72	99.72	97.45	4931	0	57655	50.03
PAP157387	2797219	2565770	7858	99.71	99.33	99.31	89.77	9305.5	9	802963	50
PAP157614	245241	226439	6677	81.18	80.05	78.76	78.65	4544	0	20752	50
PAP157633	259626	237251	7858	100	100	99.91	99.89	4648	25	16944	50
PAP157935	232092	87420	7858	100	99.89	99.87	89.44	732.5	14	14531	50
PAP158172	283020	181916	5985	69.51	65.63	64.35	41.92	124	0	104328	50.45
PAP158300	122585	74772	7858	100	100	99.89	94.87	1235	20	13224	50.01
PAP158424	2198640	2025251	7687	95.51	94.31	92.99	86.49	6273	2	550849	50
PAP158538	516703	460687	7858	100	100	100	96.6	7471.5	36	43704	50
PAP158643	272838	231669	7858	100	100	100	97.77	3659.5	33	21335	50
PAP158706	264232	107692	7559	95.97	95.88	95.85	89.16	1733	0	9927	50.03
PAP159014	360931	329510	7858	100	100	100	96.73	5870.5	68	28465	50
PAP159025	255390	75543	7851	97.45	97.45	97.44	86.82	1390	3	6704	50.03
PAP159330	272597	232779	7708	96.87	96.63	96.6	96.46	5154	1	19484	50
PAP159841	204708	191029	7306	89.5	84	81.37	63.4	525	0	16782	50.03
PAP159986	400230	370833	7858	100	100	100	99.89	7231	76	22934	50.01
PAP160064	368779	337873	7762	96.4	94.54	87.87	52.47	1636.5	1	51637	50
PAP160267	525654	479572	7856	97.09	97.01	96.96	96.55	4535	2	102120	50.01
PAP160783	115746	104811	6588	80.64	77.36	74.62	66.4	2013.5	0	18239	50
PAP160899	79492	72271	7773	97.45	97.45	95.18	84.54	1304	0	6931	50.03
PAP161058	479597	380877	7858	100	100	100	96.63	6419.5	75	31764	50
PAP161166	2442213	2198684	7858	100	100	100	93.82	5203	34	499193	50.05
PAP161441	184619	24212	7658	97.45	97.42	95.46	80.11	445	0	2265	50.03
PAP161503	159758	145924	7857	97.57	97.45	96.91	91.74	3074	3	11454	50.01
PAP161693	407679	369585	7858	100	100	100	99.89	5822.5	36	31674	50
PAP161979	72383	67431	7858	99.89	98.05	98.05	95.64	1258	4	4331	50.05
PAP162125	359256	314644	7858	100	100	100	99.83	5999	146	30696	50.01
PAP162794	382519	325683	7858	100	98.65	97.57	92.8	6768.5	12	23576	50
PAP163009	244779	220248	7667	97.48	97.45	97.45	95.05	4354.5	0	17219	50
PAP163761	1174879	1075833	7858	100	100	100	99.95	7464	186	137745	50
PAP163898	249984	235386	7858	100	93.84	93.61	91.58	4410.5	11	16806	50
PAP164416	1127735	854331	7663	97.52	96.84	96.65	85.34	4281	0	216422	50.03
PAP164910	110935	69418	7858	97.48	97.48	97.45	91	1083.5	4	10324	50
PAP164989	172017	150715	7858	100	99.91	99.91	99.89	2760.5	16	12460	50
PAP165436	2362470	262190	7836	99.72	99.3	97.51	97.29	1960.5	0	48066	50
PAP165558	2250296	2045105	7858	100	100	100	95.36	8235	61	437390	50
PAP165754	1515877	1395606	7858	100	100	99.99	90.72	5646	22	288271	50
PAP166157	532720	484747	7770	98.71	96.98	92.62	88.22	5513	0	59955	50.01
PAP166305	452413	386769	7858	100	100	100	91.87	6764	30	33332	50.03
PAP166680	101768	72310	7857	99.91	99.91	99.89	95.04	1471.5	3	5387	50
PAP166706	1913573	1605405	7858	100	100	99.99	86.63	5860	28	395226	50
PAP166812	225836	96207	7725	97.91	97.4	96.87	89.54	933	1	12997	50.04
PAP168216	241580	88165	7658	97.45	97.45	97.44	89.2	1476	0	6665	50.03
PAP168315	394504	287215	7564	94.58	94.35	94.12	86.65	5030	0	22702	50
PAP168348	1693262	1542384	7858	100	100	100	95.57	7257	102	322792	50
PAP168400	167437	5097	7666	93.23	90.34	87.36	12.5	90	1	439	51.02
PAP168506	425394	410550	6706	76.27	63.81	60.96	53.79	526	0	60758	50.24
PAP168792	318550	264475	7858	100	96.18	95.98	90.4	4322.5	10	25521	50
PAP168966	78763	68156	7856	99.91	99.89	99.66	92.61	1462	3	4483	50.1
PAP169251	453763	327598	7658	97.45	97.45	97.45	91.18	2679.5	1	31238	50
PAP169325	144808	120884	7858	100	100	99.91	96.97	1526	22	15127	50.05
PAP169367	119991	76694	5059	52.95	50.9	50.84	43.6	106	0	18997	50.03
PAP169392	531921	500831	7858	100	99.96	99.89	96.46	9394	18	37000	50
PAP170339	501534	452260	7858	100	99.38	98.21	96.63	6944	14	42889	50
PAP170892	220316	136771	7555	96.02	95.93	95.71	87.48	2096	0	13816	50.03
PAP171343	150817	126860	7478	95.1	89.28	88.25	75.69	968	0	17714	50.01
PAP172110	247467	147754	7858	100	100	100	95.7	2346	56	15303	50.03
PAP172252	75608	11152	7858	99.33	93.22	90.67	48.56	197	9	947	50.09
PAP172612	279846	261687	7858	100	100	100	99.89	4082.5	30	21439	50
PAP172667	219095	150093	7858	99.25	98.68	96.95	96.59	2003	6	16985	50.1
PAP173086	171661	146936	7851	99.87	97.44	97.35	92.57	2611	2	11671	50.01
PAP174401	5811403	5428779	7858	100	100	100	98.21	28884	44	1359308	50
PAP174403	547227	514855	7858	100	100	100	97.98	9110	43	40024	50
PAP174946	2803807	2503560	7858	100	100	100	97.52	10150	126	548430	50.01
PAP175356	144831	137682	7858	100	100	100	91.63	3042	38	8064	50.01
PAP175736	219093	195553	7835	97.57	96.84	95.18	86.96	2224	0	19631	50.01
PAP176023	158648	145701	7858	99.89	97.45	97.45	95.05	2741.5	4	10060	50
PAP176106	308091	295232	7858	100	100	100	94.11	3989	61	28095	50.01
PAP176758	858182	817831	7858	100	100	100	100	17345	351	54388	50
PAP177003	2709867	2513514	7858	100	100	100	93.89	14542	65	600184	50
PAP177717	243244	190431	7569	96.14	95.51	94.27	90.52	2771	0	18365	50.03
PAP177781	460622	440124	7858	100	99.99	99.89	99.89	8909.5	19	31776	50
PAP178089	545639	506739	7673	97.11	96.98	96.98	92.84	7487	2	56649	50
PAP178422	256323	219966	7858	100	99.87	99.13	94.57	4068.5	14	15490	50
PAP178630	224737	212278	7858	100	100	100	89	4786	50	16903	50.04
PAP178800	186996	139169	7851	99.63	96.12	94.31	89.03	1960	3	16988	50
PAP178982	253898	34661	7658	97.44	95.05	94.18	85.38	670	0	2816	50.2
PAP179276	460284	432378	7858	100	96.04	95.06	61.66	363	12	56788	50.09
PAP179437	241427	212384	7858	100	100	100	100	4310	206	13843	50.09
PAP179475	402794	363506	7837	95.74	95.14	95.14	92.48	6179	3	32016	50
PAP180071	499366	324140	7614	96.89	96.27	92.35	62.78	2977	0	60623	50
PAP180124	123337	105902	7858	100	100	100	95.04	1919	98	11615	50.03
PAP180542	505588	337466	7667	97.45	97.45	96.87	91.77	3527.5	0	40935	50
PAP180557	2011650	1859465	7858	100	100	99.63	91.32	8509	22	525417	50
PAP181259	122932	113444	7858	100	99.99	99.27	92.78	2255	19	8998	50
PAP181404	1023287	961713	7858	100	100	100	100	17525	1443	63331	50.01
PAP181555	122826	3181	7214	85.21	73.96	71.33	5.23	48	0	339	50.06
PAP181980	284512	229135	7667	97.57	96.98	96.21	90.09	4656	0	17998	50.03
PAP183375	400484	370382	7858	100	97.57	97.52	97.45	6310	10	26897	50.05
PAP183593	421486	392553	7858	100	100	100	97.57	5244.5	31	67321	50
PAP183633	443012	333438	7682	97.57	97.57	97.49	95.79	5852.5	2	24755	50
PAP183907	127477	105728	7858	100	99.91	99.91	99.76	2346	15	7027	50.08
PAP184059	304182	284340	7726	97.54	97.45	97.45	95.83	5657	2	21881	50
PAP184137	87332	32204	6786	84.23	80.35	78.35	61.57	437.5	0	7353	50
PAP184343	1574114	1448855	7858	100	100	100	91.31	4762.5	34	278786	50
PAP184394	919001	831612	7667	97.57	97.57	97.57	92.02	13090.5	1	95442	50
PAP184560	383131	346587	7078	77.55	63.07	55.28	45.3	70.5	0	66712	50
PAP184589	447604	413963	7858	100	100	99.95	95.18	7166	24	29051	50.01
PAP184672	800312	747923	7858	100	100	100	99.87	9828.5	123	98462	50
PAP185570	385819	317822	7858	100	97.57	95.29	91.72	6001	11	25709	50
PAP185623	120193	108370	7858	98.68	98.52	97.66	92.06	2133	4	8629	50.05
PAP185895	1415962	1296311	7858	100	100	100	93.15	6794.5	85	285367	50
PAP185935	5088873	4778560	7858	100	100	100	90.74	14580	33	1391585	50
PAP186292	300239	200102	7580	94.9	94.9	94.9	88.52	2884	0	60892	50.13
PAP186317	152011	146340	7858	100	100	100	94.18	2611	62	12687	50.01
PAP186435	350012	305019	7858	99.15	96	95.29	95.18	6049	6	25620	50
PAP187085	1083746	1011528	7858	98.61	96.32	96.25	95.88	18731	5	77807	50.01
PAP187465	110058	103664	7658	97.45	97.44	97.44	95.04	2018.5	0	7454	50
PAP187890	211911	190650	7657	95.94	95.94	95.94	95.94	3746.5	0	14570	50
PAP188115	211772	196050	7858	99.96	99.89	99.89	99.68	3622.5	9	13531	50
PAP188158	280421	133853	7533	94.48	94.3	94.08	86.74	1793.5	0	15501	50
PAP188176	148864	119187	7858	100	99.91	99.89	98.87	1918	14	9620	50.13
PAP188321	86475	45318	7732	96.18	93.43	93.43	84.64	849	0	3662	50.06
PAP188478	2194742	782614	7836	99.72	99.72	99.72	95.58	4814.5	0	144007	50
PAP188520	199898	172506	7858	100	99.91	98.31	93.94	3347	13	14176	50.05
PAP189107	338011	310852	5715	65.27	65.13	65.13	62.59	6145	0	27550	50
PAP189309	203136	185111	7858	99.95	99.89	99.89	98.08	3353	9	13655	50.01
PAP189703	191713	179483	7705	97.57	97.57	96.92	95.15	3146	2	13693	50.01
PAP189715	201941	174143	7858	100	99.89	99.89	99.87	3245	13	14894	50.05
PAP189882	281117	111198	7858	100	99.89	99.63	90.12	1037	16	14947	50.01
PAP190126	152401	86522	7858	100	99.89	99.89	99.71	1635	10	7208	50.09
PAP190135	1721847	1562514	7858	100	100	100	96.92	6248	66	372155	50
PAP190249	1275119	854831	7858	100	100	100	96.67	3471.5	119	175532	50
PAP190406	1405188	1215296	7858	100	99.96	99.82	87.26	5628.5	16	262695	50
PAP190588	1247006	1176770	7858	100	100	100	96.84	18800.5	107	111522	50
PAP190787	506032	413756	7858	100	100	100	96.68	5924	40	36490	50.01
PAP190890	395734	361314	7858	100	100	100	99.89	6068	55	29985	50
PAP191005	247683	137957	7858	98.31	98.09	98.09	97.96	2201	4	15563	50.08
PAP191355	367816	344385	7472	95	94.97	93.64	90.95	5120	0	31662	50.03
PAP191432	264386	238287	7858	99.3	98.31	98.22	95.8	4346	7	20936	50.01
PAP191490	476028	450014	7858	100	100	100	100	7063	378	56240	50.04
PAP191641	311585	291748	7858	100	99.96	99.89	97.47	6076.5	14	19907	50
PAP191696	88872	51547	7849	99.87	97.45	97.44	90.26	914.5	1	5590	50
PAP192099	425983	401839	7858	100	100	100	100	8120.5	341	28180	50
PAP192188	1165305	1091422	7374	90.37	90.37	90.25	76.02	20293	0	109664	50.01
PAP192252	134870	118394	7566	94.38	93.37	91.86	82.78	2616	0	9118	50.01
PAP192368	747942	687602	7858	100	99.97	97.52	83.49	2775	15	135815	50.01
PAP192380	1898090	800222	7836	99.72	99.72	99.72	97.42	5043.5	0	128970	50
PAP192445	3920159	379912	7836	99.72	99.72	99.72	92.94	1899	0	72660	50.04
PAP192460	294914	246407	7858	99.73	97.45	97.45	91.64	4191	5	20038	50.04
PAP192848	1918446	1814382	7858	100	100	100	100	19640.5	352	283109	50
PAP193865	322622	283417	7569	96.19	94.38	94.31	83.37	2604	0	42051	50.01
PAP194352	1156411	1071818	7858	100	100	100	99.89	17563	127	69432	50
PAP195000	235449	215376	6104	59.85	55.65	52.6	48.97	33	0	49832	50.59
PAP195021	1572648	1492545	7858	100	100	100	97.45	29638.5	47	125353	50
PAP195277	158586	141517	7667	97.05	93.84	92.06	83.14	1861	0	20070	50.01
PAP195616	1504610	1412515	7858	96.91	96.23	93.1	75.92	3089	4	274502	50
PAP195862	547201	502207	7823	97.45	97.45	97.45	95.05	6697.5	1	74489	50
PAP196251	623417	575098	7858	100	100	100	97.45	9566	91	39485	50
PAP196672	2175385	102442	7836	99.72	99.67	98.75	91	1078	0	20052	50.08
PAP197187	246280	222788	7667	96.98	94.11	92.17	81.85	1062	0	20404	50.03
PAP197542	276821	260353	7858	100	100	99.95	98.05	2848	26	23931	50.04
PAP197566	291061	244348	7858	100	99.99	98.61	96.35	3525	19	20928	50.03
PAP197753	1960444	1754495	7858	100	100	100	93.74	8195	55	396298	50
PAP198125	176663	165710	7858	100	100	100	96.03	3167	33	12788	50.01
PAP198470	517074	493137	7858	100	99.99	98.31	96.72	7258	16	57922	50.03
PAP198497	2055964	1813257	7858	100	100	99.96	84.35	7300.5	22	417443	50
PAP198535	325744	255359	7652	89.3	87.36	84.95	50.06	245	0	35378	50.03
PAP198637	476796	448919	7858	100	100	100	99.69	8713.5	166	30066	50
PAP199022	824016	769488	7858	100	100	100	99.89	11838.5	85	66921	50
PAP199062	1822761	1691633	7858	100	100	99.9	95.23	10980.5	25	372219	50
PAP199178	172485	116340	5422	59.6	54.17	52.8	35.49	43	0	66609	50.42
PAP199415	1343467	1240878	7857	97.17	95.34	94.97	89.65	7052.5	3	351580	50
PAP199512	483374	355440	7409	92.84	92.76	90.19	84.26	1117	0	50800	50
PAP199594	106488	73092	7480	92.86	91.13	91.04	82.03	1404	0	5417	50.03
PAP199695	259624	234226	7771	96.89	96.86	96.68	84.16	5350.5	3	22413	50
PAP200272	212446	174184	7858	100	100	100	95.78	3592	91	16012	50.03
PAP200415	962309	908886	7858	99.44	98.68	98.17	96.6	14559	8	72966	50
PAP200459	136105	66946	7849	99.89	99.89	99.89	95.02	1212	2	8191	50.11
PAP200746	1374173	1242774	7858	100	100	99.97	90.76	5460	28	290023	50.01
PAP200787	433471	372502	7858	100	100	100	98.09	5113.5	50	40820	50
PAP200873	2501282	2351460	7858	100	99.96	99.1	88.98	6657.5	14	614705	50
PAP200919	1063706	996104	7858	100	100	100	99.99	18189.5	198	86309	50
PAP201183	113186	95868	7858	100	100	100	97.48	1870.5	92	8048	50
PAP201189	330983	301764	7858	100	97.62	97.59	94.72	2733	10	55372	50.01
PAP201310	185016	135834	7851	97.45	97.45	97.45	92.53	2261	2	13422	50.13
PAP201449	288958	178167	7858	100	100	97.43	97.31	3169	24	16267	50
PAP202036	226012	211596	7858	100	100	100	99.85	3479	49	18300	50.03
PAP202213	502526	472648	7858	100	100	100	99.87	9521	38	35256	50
PAP202248	533268	499670	7858	100	100	100	100	10536.5	601	33411	50
PAP202253	1699505	1491105	7857	97.59	97.59	96.44	83.41	5026	3	397869	50
PAP202358	1110869	99555	5643	59.07	47.49	46.45	39.12	14	0	52059	50.75
PAP202432	182004	142628	7858	100	99.89	99.89	97.47	2608	12	13145	50.01
PAP202774	684234	645467	7858	100	100	100	99.99	12893.5	183	47666	50
PAP202996	117214	7342	6919	88.05	84.04	80.12	28	134	0	1048	50.33
PAP203158	381048	352899	7858	100	100	99.92	95.16	7199.5	20	23462	50
PAP203159	672292	584836	7569	96.19	96.07	96.04	90.43	5620.5	0	66551	50
PAP203496	117308	26402	6739	76.01	67.71	66.52	48.94	184	0	2503	50.04
PAP203535	98835	47783	7858	100	100	100	95.04	963	59	3176	50.09
PAP203807	584104	534359	7858	100	100	100	100	11505	931	36325	50
PAP204127	1968426	1802491	7858	100	100	100	92.03	7512	56	381771	50
PAP204554	392574	368670	7858	100	99.89	99.89	95.05	6884	15	26702	50
PAP204769	2116050	2001500	7858	100	99.99	99.99	87.67	6815.5	19	517171	50
PAP204916	982773	836502	7858	100	100	100	99.89	12695	85	99471	50.01
PAP205266	184185	164599	7858	97.57	97.48	97.45	95.16	2968	4	13113	50.03
PAP205449	620464	511259	7858	99.61	97.25	96.18	93.09	7163.5	6	56457	50
PAP205691	145478	116742	7518	91.72	85.91	81.69	72.82	2065	0	13519	50.05
PAP205719	522928	478914	7858	99.64	98.18	96.97	96.6	6720	8	44097	50.01
PAP206100	3074197	515393	7836	99.72	99.72	99.72	97.75	3566.5	0	132177	50
PAP206267	1574355	362727	7836	99.72	99.72	99.72	90	2870.5	0	100765	50
PAP206811	85694	78758	7849	99.89	99.89	99.87	95.56	1112	3	5172	50.03
PAP207517	1605778	1463473	7858	100	100	99.95	90.68	7207.5	23	321051	50
PAP207701	421885	366936	7858	100	100	99.99	99.89	5716	28	33458	50
PAP207744	1478294	47254	7836	99.2	97.45	97.29	77.77	519	0	5898	50.15
PAP207847	194479	183377	7858	100	100	100	97.48	3557.5	108	11187	50
PAP208204	155144	138656	7858	100	100	100	95.04	2263.5	90	13517	50
PAP208449	1848047	1727729	7858	98.42	98.21	98.21	87.5	7578.5	6	408651	50
PAP208693	252217	222720	7858	100	100	100	94.21	4299	33	17849	50
PAP208904	3612903	26186	7826	96.27	91.32	81.64	38.1	129	0	4368	50.34
PAP209400	359804	337423	7569	96.16	96.11	96.04	93.12	5391	0	30509	50
PAP209902	1501720	1426140	7749	97.57	96.02	95.09	92.99	24923	3	132963	50
PAP209962	471065	450577	7858	97.57	97.57	97.47	97.45	8562.5	5	28595	50
PAP210061	550107	513040	7858	100	100	100	99.76	6334	72	51605	50.01
PAP210178	1773709	1591524	7858	100	100	100	94.07	7987	51	351931	50.01
PAP210188	113035	88920	7858	100	100	100	94.07	1598	62	6066	50.01
PAP210247	133120	81099	7851	99.91	99.9	98.15	93.12	1612	3	5891	50.11
PAP210374	1858324	1698761	7858	100	100	100	90.72	6085.5	34	400222	50
PAP210420	57726	29330	7858	100	100	100	86.88	585	40	3460	50.15
PAP211028	1975933	1856133	7858	100	100	99.36	90.67	7096	23	438399	50.01
PAP211066	485883	447677	7858	100	100	100	100	7322.5	277	40654	50
PAP211589	163242	139452	7586	94.6	94.41	92.1	81.14	1366	0	21734	50.05
PAP212016	851452	798803	7858	100	97.72	96.27	92.78	10291	12	77782	50.01
PAP212124	161618	130062	7858	97.57	97.52	97.45	88.98	1954	4	26345	50.04
PAP212169	667332	627426	7858	99.21	95.29	95.29	89.53	9691.5	6	64160	50
PAP212330	94858	77410	7657	95.18	95.16	95.16	85.71	667	0	11439	50.03
PAP212595	2556525	2345230	7858	100	100	100	94.43	9643	68	519568	50
PAP212798	248744	224691	7858	100	100	100	97.48	4462	106	13366	50.01
PAP214034	245570	230941	7858	100	100	100	96.59	3297	65	19616	50
PAP214720	963046	813896	7858	100	99.99	97.7	89.86	3259	15	160221	50.03
PAP214812	431317	411771	7858	97.48	97.45	97.45	95.89	7240	4	40827	50.01
PAP214861	1092623	1000629	7858	99.99	99.71	99.62	84.26	3044.5	9	230441	50
PAP215386	479270	430918	7858	100	100	100	100	6663.5	215	35400	50
PAP215442	276387	215378	7080	90.1	90.1	90.1	87.69	4366	0	23413	50
PAP215481	322877	302202	7682	97.75	97.66	93.45	89.86	1886	0	72843	50.01
PAP216191	152697	144293	7858	100	100	100	99.89	2912	35	9244	50.01
PAP216367	771517	732959	7665	95.09	95.09	95.08	91.55	3713.5	1	118680	50
PAP216442	120337	110682	7858	99.9	99.85	99.78	97.31	2106	4	9241	50.03
PAP216493	552035	502139	7858	100	100	100	97.45	8582.5	33	46036	50
PAP216785	478610	449052	7858	100	99.99	98.52	96.53	6624	16	44827	50.01
PAP217062	141128	55267	7858	100	100	99.89	93.34	954.5	22	8649	50
PAP217429	2346025	2228391	7858	100	100	99.99	94.76	5929.5	29	402196	50
PAP217579	184551	160128	7666	97.56	97.54	97.54	85.31	2071	1	34098	50
PAP217790	418725	267162	7677	92.91	92.91	92.86	82.97	1656	1	41165	50.01
PAP217983	113149	34080	7559	94.35	94.06	90.99	71.32	349	0	4973	50.04
PAP218074	1671574	1397373	7858	100	100	100	91.26	6805	56	275228	50.01
PAP218399	146909	129468	7660	97.45	97.43	96.19	89.2	1935	0	15609	50.04
PAP218428	1992659	51219	7759	97.42	96.37	94.8	63.97	443	0	12339	50.06
PAP218612	1674115	1557862	7858	100	100	99.99	92.26	7131.5	26	474788	50
PAP219009	731214	684694	7858	100	99.61	97.56	96.7	8949.5	14	79433	50
PAP219953	175753	153722	7737	97.45	97.45	97.33	95.01	2567	1	12388	50.03
PAP220212	193566	172793	7760	97.9	94.48	94.21	87.11	1686.5	0	18521	50
PAP220480	116658	27904	7587	95.08	95.08	92.75	83.7	527	0	3413	50.19
PAP221316	690867	606766	6571	75.16	73.85	73.85	73.73	11401.5	0	57307	50
PAP221944	179773	155965	7858	100	100	100	94.96	1769.5	39	14232	50
PAP222096	1084257	782601	7858	100	100	98.38	86.5	2631.5	20	252312	50
PAP222108	281627	248362	7858	100	99.92	99.89	99.89	4971.5	15	15614	50
PAP222166	1813364	1229152	7858	99.96	99.58	95.29	86.13	3196	7	332564	50.03
PAP222344	582867	544992	7858	99.99	97.57	97.51	92.48	9357	8	47404	50
PAP222388	259944	245057	7858	100	99.99	99.99	99.75	4845.5	12	15600	50
PAP222408	1223167	1127551	7858	100	99.97	99.43	89.84	5036.5	18	307030	50
PAP222855	260880	108417	7465	90.29	89.93	82.5	54.06	281	0	16242	50.03
PAP223122	430533	410080	7489	95.3	95.3	95.3	93.41	8119	0	33128	50.01
PAP223186	212781	196469	7819	98.21	98.09	98.03	97.96	3435	3	15555	50.01
PAP223347	183394	164196	7753	98.56	97.91	96.61	96.53	2795	0	13666	50.04
PAP223375	2936884	2772924	7858	100	100	99.8	93.87	7726.5	24	703220	50
PAP223665	124455	111328	7599	90.26	80.58	74.76	57.88	597	0	14351	50.01
PAP223806	1802000	1553956	7858	100	100	100	90.56	3882	34	308699	50
PAP224269	160528	144302	7858	100	99.97	99.89	99.86	2953.5	17	11125	50
PAP224386	117288	97684	7334	88.69	86.26	86.18	69.48	765	0	17582	50.1
PAP224616	922017	835210	7858	100	100	100	99.89	9621.5	106	80924	50
PAP225093	1137844	1064571	7858	97.67	97.52	96.36	86.08	4521	5	196544	50
PAP225528	171116	161268	7858	100	100	99.39	95.6	2732	25	16359	50.04
PAP225617	512054	477434	7858	100	100	100	77.51	7352.5	39	65439	50
PAP225887	300955	284153	7762	97.57	97.57	97.57	95.18	5637	2	19737	50.01
PAP226003	92406	82234	7858	100	100	100	94.08	1418	44	6542	50.13
PAP226058	308441	50013	7647	97.31	97.3	97.3	84.78	720	1	6873	50.01
PAP226146	132207	110735	5750	72	72	69.87	53.13	924	0	13295	50.23
PAP226166	452867	423610	7854	98.75	97.62	96.96	96.58	6173	2	65131	50.01
PAP226285	406347	379981	7858	100	100	100	100	7435	600	23382	50.01
PAP226622	2689551	2512209	7858	99.81	99.12	96.56	85.79	5511	6	639526	50.01
PAP226896	274389	238188	7858	100	100	100	97.48	4063.5	146	20742	50
PAP226926	109191	89854	7666	97.45	97.44	97.34	94.64	1608	0	11005	50.1
PAP227116	1817187	1688746	7858	100	100	100	100	12953	837	233020	50
PAP227224	980700	925148	7858	100	100	100	99.89	15807	71	77321	50.03
PAP227758	1346093	1249829	7748	95.78	95.78	95.1	84.19	5052.5	3	484299	50
PAP228225	105155	86886	7667	97.48	97.45	97.45	85.86	1088	2	24314	50.19
PAP228264	1915752	1724725	7858	100	100	100	93.08	6012	39	459323	50
PAP229916	2053914	1897511	7858	100	99.99	99.5	89.02	7252	18	509300	50
PAP230190	283831	266151	7858	100	100	100	100	4806	271	17776	50.01
PAP230222	575749	525297	7858	100	100	99.19	86.61	1490	22	99877	50.03
PAP230381	369690	338844	7858	100	100	100	99.89	6318	45	23156	50
PAP230528	4261998	3681109	7858	100	100	100	100	68379.5	1459	257263	50
PAP230617	1858464	417080	7836	99.72	99.72	99.72	97.42	4122	0	77316	50.01
PAP230864	479236	454875	7858	100	100	100	96.61	8061.5	63	35606	50
PAP231191	184199	123094	7747	98.51	96.68	95.6	89.2	2168.5	0	14824	50
PAP231273	200097	188119	7858	100	100	100	99.97	2911	135	26289	50.06
PAP231433	142000	14623	6671	75.07	74.04	73.95	42.96	157	0	2930	50.01
PAP232308	1736932	1402795	6374	71.02	71.02	71.02	71.02	27728	0	137652	50
PAP232548	1918080	1752927	7858	99.99	99.77	98.27	93.88	12177.5	9	371970	50
PAP232573	345489	330630	7858	99.96	93.46	90.37	60.79	3813	8	34725	50
PAP232745	1786045	1630588	7858	100	99.99	99.33	96.09	30203	19	113076	50
PAP233277	182923	159656	7858	100	100	100	98.37	3488	102	10303	50.08
PAP233393	109922	98278	7797	96.28	95.99	95.88	89.11	1732.5	2	8512	50
PAP233691	191575	174653	7677	97.02	96.84	96.73	96.56	2822.5	0	16371	50
PAP233744	1523902	1390334	7858	100	100	100	97.57	25295.5	35	117790	50
PAP234123	2295595	2167218	7858	97.9	96.12	92.17	85.37	6046	4	615504	50
PAP234965	252101	224375	7858	100	100	100	99.99	4187	171	16585	50.01
PAP235929	287206	108408	7648	97.33	95.93	92.52	78.19	1294	1	20807	50.04
PAP236227	767492	591041	7858	100	100	100	99.01	10422	130	50514	50.01
PAP236254	112261	106270	7858	99.91	99.89	99.89	97.45	2058	4	9718	50.01
PAP236405	95416	90526	7858	100	99.9	98.09	97.34	1828.5	12	9508	50
PAP236686	337155	296607	7858	100	99.89	99.89	98.54	3409	15	57223	50.01
PAP236869	1637632	1538948	7848	99.11	98.21	98.17	88.53	7178.5	2	454229	50
PAP237066	1989860	39800	7423	89.6	87.6	85.57	49.24	196	0	8650	50.14
PAP237077	146318	141132	7858	100	100	100	95.58	2963	47	9797	50.05
PAP237208	1360252	1248091	7858	100	99.06	97.05	93.34	6559	13	282111	50
PAP237431	182630	162277	7858	100	100	99.91	98.91	1802.5	24	22799	50
PAP237473	796792	753913	7858	97.57	97.57	97.57	93.41	13600.5	6	62652	50
PAP237701	1843642	1629900	7858	100	99.99	99.89	91.08	6222.5	16	385360	50
PAP237820	118484	1991	6141	58.28	28.29	22.03	0.73	12	0	722	51.15
PAP237823	449408	414219	7858	100	100	100	99.89	6425	43	27728	50.03
PAP238748	144296	27518	7858	100	97.94	95.7	85.75	465	14	2542	50.05
PAP239060	3022364	2861501	7858	100	100	99.99	91.93	6522	27	594241	50.04
PAP239063	104644	1811	5361	58.87	47.44	41.27	2.05	17	0	294	50.37
PAP239071	95546	59736	5051	52.16	50.52	50.52	47.84	113	0	5825	50.18
PAP239754	277493	258841	7467	95.02	95.02	95.02	95.02	4883	0	24559	50.04
PAP239806	290266	279912	7858	100	100	99.89	99.89	5245	21	21480	50.03
PAP240019	1115662	1055065	7858	100	100	100	97.45	19167	32	83469	50
PAP240625	324572	284804	7858	100	100	100	99.99	5863	161	24301	50
PAP240630	203044	192737	7858	100	100	100	95.37	2987	37	16451	50.06
PAP240641	1251481	1174367	7858	100	100	100	98.19	19490.5	37	88795	50
PAP240665	1845734	1708100	7858	100	100	100	91.68	6269	33	419831	50.03
PAP241222	1247859	1101715	7858	100	99.73	98.65	96	15033.5	15	145306	50
PAP241429	430532	381855	7858	100	99.72	98.75	96.59	5338	18	35231	50.01
PAP241665	1426860	1335388	7858	100	100	100	95.66	9271.5	82	255437	50
PAP241675	280124	179581	7858	97.38	92.19	87.92	75.9	3287	4	17919	50.06
PAP241776	2526849	806808	7836	99.72	99.72	99.72	99.72	14321	0	75010	50.03
PAP241999	100430	69798	7759	98.46	94.18	93.28	83.52	818	1	8007	50.03
PAP242059	419143	349516	7858	100	100	100	99.38	3895.5	147	29303	50
PAP242156	225731	186000	7858	100	99.94	99.24	92.77	3546	17	13155	50
PAP242342	71639	53054	6745	85.72	85.72	85.72	72.27	1202	0	4272	50.05
PAP242471	657927	382344	7615	96.25	96.17	93.56	89.12	6213	0	35778	50.01
PAP242478	1035531	930366	7858	100	100	100	99.96	7479.5	186	121957	50
PAP243142	410058	366319	7858	99.91	99.57	97.42	94.07	5961	6	30388	50.01
PAP243215	248282	232236	7320	90.28	90.01	89.9	77.11	757	0	30304	50.13
PAP243561	458058	421237	7812	98.75	98.7	97.21	96.59	5397.5	2	44158	50
PAP243611	153409	139483	7858	100	100	100	97.48	2851	151	8889	50.09
PAP243768	184583	171452	7685	97.45	97.45	96.69	90.95	2279	2	20807	50.03
PAP243787	420412	396434	7858	99.83	97.57	97.54	95.18	6424	8	27921	50.03
PAP244109	135151	37049	7475	95.01	89.73	87.88	51.5	210	1	16197	50.01
PAP244456	472378	443929	7858	100	100	100	100	9007	303	31007	50
PAP244724	765837	680534	7783	97.57	97.57	97.57	97.45	11854	1	48924	50
PAP244982	203748	13478	5693	68.86	67.79	62.32	45.02	59	0	2079	50.06
PAP245058	185514	115591	7858	100	100	100	97.47	2107.5	86	9439	50
PAP245111	605296	559158	7856	98.75	98.71	98.6	96.59	8682.5	3	57708	50
PAP245413	505229	467285	7858	100	100	100	98.09	7772	63	31045	50.01
PAP245532	153367	128543	7658	97.45	97.45	97.44	95.05	2516	0	10067	50.1
PAP245775	748282	705051	7858	100	100	99.5	97.45	13044.5	23	63670	50
PAP245836	198180	170402	7858	100	100	99.89	99.87	2722	22	13469	50
PAP246494	1529400	1411505	7858	100	100	100	89.98	6655.5	38	322194	50
PAP246702	128327	108740	7858	100	100	100	95.04	2150	63	8570	50.03
PAP246760	545601	518021	7858	100	100	100	99.89	10149	125	34909	50
PAP247699	661089	561484	7858	100	100	100	99.87	7204	82	75121	50.01
PAP247731	442224	411804	7858	100	100	100	96.61	8128	51	27498	50.01
PAP247740	563611	523588	7858	100	100	100	99.89	9402	89	37091	50
PAP247807	575244	496666	7858	100	100	100	99.89	9473.5	40	39096	50
PAP247878	607212	572501	7858	100	100	100	99.89	10694.5	32	41144	50
PAP248724	132780	124831	7858	100	99.95	99.89	97.85	2181	19	10885	50.01
PAP248789	1943126	1718767	7858	100	100	99.99	94.18	9561	22	404304	50.01
PAP249096	127265	98932	7858	100	100	100	96.58	1767	66	11103	50.03
PAP249384	548147	513571	7858	100	97.45	97.45	96.91	10067.5	11	41815	50
PAP249470	314689	293372	7858	100	99.89	99.89	99.69	4682	14	25442	50.01
PAP249540	156512	147701	7856	97.45	97.45	97.45	93.42	2901.5	3	10227	50
PAP250536	411437	383106	7858	100	100	100	96.05	6960	34	27226	50.01
PAP251000	148418	114906	7773	98.17	98.03	97.98	93.27	1603	1	10527	50.08
PAP251177	859605	813864	7858	100	100	99.99	83.48	3087	23	183207	50.01
PAP251275	2796129	1934944	7836	99.72	99.72	99.72	99.72	28626	0	254119	50
PAP251406	57238	33953	7850	98.09	98.09	98.09	87.96	493	1	6445	50.53
PAP251892	171357	144709	7667	97.48	96.04	95.94	86.63	2391.5	0	11609	50
PAP252364	270478	250029	7858	100	98.75	98.65	96.59	3397.5	15	25382	50
PAP252855	617039	579701	7858	99.75	97.57	97.57	92.8	6907	7	55523	50
PAP252902	418053	372771	7854	97.57	97.57	97.57	97.05	6085	3	28476	50
PAP252952	1999860	1791226	7858	100	100	100	95.08	5743	52	402108	50
PAP253153	244974	160972	7654	97.4	94.96	94.96	92.57	3274	0	15982	50
PAP253700	601964	572876	7858	100	100	100	99.89	11372	57	38029	50.01
PAP253733	431587	404871	7858	99.97	97.57	97.57	93.37	7526	9	29992	50.01
PAP253870	313529	290973	7858	100	99.97	99.91	96.46	5768	17	20323	50.01
PAP254395	123392	109149	7660	97.45	96.05	94.9	86.27	1465	2	11057	50.08
PAP254405	232851	210738	7667	97.57	97.57	97.57	94.3	3750	1	25899	50.01
PAP254414	277064	257543	7858	100	100	100	96.6	3176.5	53	22284	50
PAP254446	246919	220345	7211	87.19	82.23	80.95	76.7	4048.5	1	24939	50
PAP254775	96423	86167	6439	66.58	61.06	59.6	55.38	572	0	10525	50.04
PAP255064	2236338	1999735	7858	100	100	100	94.94	6595	51	501560	50
PAP255267	290801	268261	7657	96.28	96.07	95.99	90.67	3420.5	0	34671	50
PAP255518	2446894	2291471	7858	98.35	96.16	95.09	84.64	6171	5	691373	50
PAP255631	113960	61056	7845	97.44	95.05	95.05	89.5	1187	0	4725	50.09
PAP255648	292500	271043	7827	97.44	93.8	93.69	75.67	408	0	39454	50.03
PAP255893	111872	91763	7621	96.11	95.08	93.2	86.55	1363.5	0	9397	50
PAP256131	430333	406575	7566	96.13	96.07	96.02	91.64	7446.5	1	35070	50
PAP256304	435605	381800	7858	100	100	100	100	5736	284	71912	50
PAP256487	96068	85844	7858	99.92	99.91	99.89	95.04	1626	8	8023	50.01
PAP257159	397892	367446	7858	100	100	100	98.83	5574	147	43379	50.06
PAP257317	106388	59426	7858	98.54	96.7	96.59	93.45	1205	4	4238	50.06
PAP257363	215365	177052	7858	100	99.55	97.52	95.14	2714	16	19494	50.03
PAP258288	2890541	2627602	7858	100	100	100	97.05	10319.5	96	579210	50
PAP258590	378092	302599	3664	42.31	38.79	36.93	34.14	2	0	45567	62.22
PAP258825	87738	63977	7639	94.78	94.78	90.57	84.84	1085	0	7486	50.11
PAP259067	293459	224597	7841	94.78	90.09	88.71	85.45	3367	3	32894	50
PAP259111	149054	119342	7660	97.45	97.45	96.13	89.98	2259	0	9200	50.05
PAP259148	376530	346675	7858	100	100	100	97.38	4146.5	50	35393	50
PAP259562	154516	126783	7858	99.91	99.89	99.89	97.48	2308.5	5	9387	50
PAP259870	545111	510804	7858	100	100	100	100	9373	441	37038	50.01
PAP260210	126663	96954	7858	100	99.89	98.4	93.93	1966	12	6547	50.03
PAP260657	115423	25317	7032	68.31	60.82	58.02	48.65	184.5	0	2194	50
PAP260752	154708	126908	7667	97.48	96.22	94.38	91.52	2162	0	12017	50.03
PAP260937	135906	5413	6867	72.42	53.78	41.94	10.1	21	0	2048	51.09
PAP261072	203974	175108	7858	99.89	99.89	97.4	91.1	2710.5	4	18985	50
PAP261121	145413	43397	7858	99.9	97.98	97.94	89.68	693	7	4491	50.1
PAP261177	311166	292523	7858	100	100	100	97.98	5302	38	22705	50.01
PAP261226	216480	199790	7621	96.14	96.02	95.98	91.65	3703.5	0	14959	50
PAP261465	148848	134797	7858	99.99	97.45	97.45	92.77	2575	9	10652	50.04
PAP261657	1652720	3249	6985	70.49	47.86	37.02	3.17	17	0	441	52.15
PAP261753	1363031	1279307	7858	100	100	100	98.55	21871	98	141208	50
PAP262018	518242	487595	7858	100	100	100	97.45	10085	33	39788	50
PAP262199	310791	167756	7857	98.75	98.51	96.79	95.48	2449	3	18156	50.01
PAP262781	156220	144015	7849	97.45	97.44	96.22	95	2461.5	0	11754	50
PAP262871	533817	501563	7858	100	100	100	100	9500.5	473	42198	50
PAP262907	827055	741887	7810	96.31	94.55	94.46	91.94	9850	2	80339	50
PAP263502	1246099	987615	7858	100	99.54	98.21	85.54	3449	12	230481	50.01
PAP263540	190279	162132	7811	95.84	93.48	93.48	88.37	2370.5	3	16785	50
PAP263600	255803	225623	7858	100	99.89	97.45	91.27	3813.5	12	15683	50
PAP263765	66493	12216	7284	90.42	87.97	85.56	46.19	184	0	1811	50.14
PAP263897	125463	112137	7760	94.55	92.05	91.92	76.52	1778	1	10854	50.03
PAP263970	628472	562831	7858	100	99.92	97.63	91.94	9225	16	49521	50
PAP263975	195932	177449	7858	100	99.89	99.89	93.55	3535	10	11809	50.01
PAP264456	2125556	1858942	7857	96.09	92.64	92.64	89.21	6887	3	460540	50
PAP264730	463377	408779	7858	97.72	97.72	97.72	95.18	7595	4	42664	50.01
PAP265184	118025	36215	7492	95.25	94.55	94.48	77.53	459	0	3594	50.03
PAP265638	134583	64269	7858	100	99.89	99.89	94.96	1275	11	5454	50.01
PAP265692	484340	450537	7754	96.16	96.09	95.6	85.09	2055	0	100304	50.03
PAP265985	60195	6050	4713	45.44	42.62	41.18	27.4	6	0	1065	50.06
PAP266049	192944	103464	7852	98.93	93.9	93.6	81.8	971.5	2	16417	50
PAP266306	130799	119293	7858	100	100	100	97.47	2052	96	9488	50.1
PAP266479	1111617	1028021	7663	96.92	93.84	93.82	93.41	18215.5	1	91047	50
PAP267171	336618	312351	7220	69.8	64.41	61.76	53.89	1401	0	48849	50.05
PAP267602	252100	194987	7858	100	99.99	97.57	94.45	3885	18	16722	50.06
PAP267664	1877318	680520	7836	99.72	99.72	99.72	98.56	11653.5	0	61257	50
PAP268179	230723	209598	7849	99.86	97.45	97.44	95.04	3251.5	3	19020	50
PAP268524	530766	505037	7858	100	100	100	100	9806.5	383	34964	50
PAP268614	109894	81478	7858	100	99.9	99.72	96.44	1202	12	17380	50.04
PAP269033	147241	98803	7858	100	100	100	94.03	1632	43	9289	50.03
PAP269180	1753505	1596685	7858	100	100	100	92.54	5835.5	40	390649	50
PAP269552	373948	319609	7858	100	98.94	97.05	89.31	4037	14	36574	50.05
PAP269753	280781	248372	7858	98.74	98.56	98.52	96.58	4242	5	20440	50
PAP269787	276890	231782	7667	97.48	97.48	97.45	93.59	4345	1	19282	50.03
PAP270089	2353117	2228080	7858	100	100	100	98.1	13518.5	111	511557	50
PAP270865	2654334	2504948	7858	100	100	100	89.59	8743	38	726543	50
PAP271277	115462	92392	7667	97.48	97.48	97.48	92.61	1607	0	10176	50.05
PAP271634	623981	577976	7858	99.44	97.52	97.16	94.97	7699.5	6	72323	50
PAP271655	199449	186162	7858	99.91	99.89	99.89	92.75	2722	7	20431	50.04
PAP271736	624010	592405	7858	100	100	100	99.89	11957.5	72	46790	50
PAP271908	358594	37969	7606	91.83	87.83	86.28	56.99	279.5	0	8127	50
PAP272187	916396	828084	7858	100	100	97.57	95.16	16152	22	67689	50
PAP272378	293698	243482	7796	92.26	89.09	86.78	52.33	216	0	183331	50.03
PAP272820	348180	316321	7858	100	98.83	98.69	91.72	1843	11	41876	50.03
PAP273278	1054617	977281	7858	100	100	100	100	7728.5	219	144300	50
PAP274201	1569919	1436710	7858	100	100	100	95.29	8789	107	287844	50
PAP274550	287310	238740	7858	96.73	95.88	95.85	79.84	2350	4	59463	50
PAP274576	373603	347219	7858	100	100	100	100	6366.5	352	23176	50
PAP274750	227818	196949	7659	97.45	97.45	97.44	92.16	3823	0	14948	50.03
PAP274793	362186	324346	7667	97.45	97.45	97.45	95.05	5328.5	0	47679	50
PAP275347	170253	157905	7858	100	99.95	97.45	89.36	2871	16	16213	50.03
PAP276300	165050	155771	7561	92.15	91.89	91.82	79.99	2397	0	11341	50.01
PAP276525	124553	106901	7858	100	100	100	95.04	1984.5	67	8906	50
PAP277197	106943	99609	7858	99.91	99.89	99.89	95.04	1865.5	4	8797	50
PAP277589	681379	572310	7858	97.82	97.81	97.15	95.74	11525	7	55927	50
PAP277657	1825535	1336255	7858	99.99	99.85	98.66	83.48	4442	7	327961	50.03
PAP277703	451107	407414	7858	99.39	97.45	97.45	96	7350	8	30218	50.01
PAP277798	1284805	1195803	7858	100	99.95	98.56	84.33	4728	15	249050	50.03
PAP277886	1251404	1160573	7657	91.5	90.75	90.43	90.01	21416	1	92708	50
PAP277928	650708	592839	7667	95.09	95.09	94.58	90.63	10923	0	51782	50
PAP277993	492981	450567	7858	100	99.91	97.45	95.91	8874.5	14	35597	50
PAP278444	363470	339263	7858	97.86	97.57	97.57	87.34	5864.5	5	33540	50
PAP278630	2592596	2399485	7858	100	100	99.96	89.64	7030	25	731843	50.01
PAP278642	1098342	1033427	7858	100	100	100	98.43	6985	85	155354	50.03
PAP278693	1603717	1496091	7682	97.57	96.74	93.14	86.43	4231.5	1	381919	50
PAP278860	711412	652110	7858	98.4	96.28	96.17	93.17	7272	5	76946	50.01
PAP278967	747637	707965	7837	97.59	97.59	97.59	97.54	14098.5	3	55333	50
PAP279010	112721	91399	7858	99.91	99.91	98.47	90.33	1875.5	8	6846	50
PAP279245	516489	438476	7858	100	100	99.96	99.89	8654	27	27142	50.01
PAP279298	173244	152223	7858	100	100	100	97.45	2980	103	12216	50.04
PAP279723	221657	138742	7858	97.57	97.45	97.45	95.13	2391	5	14374	50.11
PAP280349	141991	132853	7858	100	100	99.99	97.61	2468	23	16729	50.04
PAP280555	1219693	1108045	7858	100	100	100	91.92	7819	85	276131	50.01
PAP280781	1624574	1515277	7858	100	100	100	100	12439	241	227484	50
PAP281045	151000	138590	7470	88.83	88.69	88.69	85.57	2153.5	1	18243	50
PAP281073	1591174	1468621	7858	99.81	98.21	98.21	87.62	6110	5	440530	50.01
PAP281165	137055	51539	7858	100	100	100	93.24	976	35	4115	50.03
PAP281776	189885	159335	7431	90.11	84.73	82.78	78.75	3105	0	18296	50.03
PAP282181	317933	294183	7858	100	100	99.94	99.89	5859	25	18591	50
PAP282475	2428505	2180131	7858	100	100	100	95.55	8744.5	91	567548	50
PAP282534	286073	240882	7858	100	100	100	97.95	4044	38	19473	50.03
PAP283208	374838	348074	7858	100	100	100	99.89	6464	36	25238	50
PAP283370	156906	128610	7858	100	100	100	96.91	2197	36	11268	50.01
PAP283457	256294	230503	7858	100	100	100	96.6	4429	57	16986	50.04
PAP283632	364957	291084	7858	100	100	100	99.89	5143.5	37	22617	50
PAP283839	198509	168261	7687	97.8	97.71	96.18	90.98	2587.5	1	20938	50
PAP284019	1210109	1107446	7858	100	100	100	100	9099.5	408	175567	50
PAP284779	360290	335943	7808	93.84	92.89	90.47	82.26	2401	1	41002	50
PAP284909	2477762	2252334	7858	100	100	100	91.75	12566.5	35	494064	50
PAP285009	1550391	931423	7853	85.72	76.46	73.17	58.44	1994	3	459370	50.01
PAP285781	109721	103943	7858	100	100	100	97.47	2014	71	8501	50.05
PAP285949	363600	340167	7858	99.99	97.57	97.45	97.35	6847.5	9	24422	50
PAP285950	298730	266622	7857	97.57	97.45	97.45	93.33	5277.5	3	19698	50
PAP286006	401862	382185	7858	99.95	99.89	99.89	97.47	2097	8	38285	50.06
PAP286354	148640	137447	6263	74.55	71.94	71.33	68.81	2024.5	0	15441	50
PAP286398	109773	98752	7648	95.61	94.92	92.75	82.2	1806	1	9761	50.05
PAP286697	250516	207246	7667	97.57	94.32	92.9	82.18	2219.5	0	17518	50
PAP287178	239004	223774	7666	97.45	94.57	93.65	89.62	4254.5	0	18073	50
PAP287196	137224	67679	7858	99.91	99.87	95.15	92.61	1142	4	6413	50.01
PAP287356	217286	121503	7557	95.97	95.85	95.5	89.14	2163	0	11015	50.03
PAP287586	2374724	2243956	7858	99.33	99.33	99.33	89.32	5990	4	627913	50
PAP287781	1398772	1228756	7858	100	100	99.49	89.82	5328.5	20	327677	50
PAP288021	125366	109562	7858	100	100	100	98.85	2204.5	142	10272	50
PAP288196	198378	156944	5725	72.84	72.31	71.54	67.59	2472	0	15280	50.04
PAP288320	2715295	2522658	7858	100	100	100	97.26	10248.5	113	555998	50
PAP288866	401559	357815	7858	100	100	100	99.89	6596	51	27923	50
PAP289063	62227	6140	3407	41.68	41.66	41.64	9.54	1	0	2745	59.46
PAP289932	209157	184873	7858	97.52	97.52	97.52	90.8	2966.5	5	18520	50
PAP290025	159400	58176	5927	68.83	67.61	67.59	53	222	0	14749	50.01
PAP290111	505249	294376	7465	94.97	94.97	94.97	90.99	4694	0	36649	50.05
PAP290131	1642957	1484305	7858	100	100	100	95.15	8880	107	328669	50
PAP290192	286345	255174	7566	96.12	95.11	92.01	89.39	2380	0	29862	50.01
PAP290391	779992	737225	7858	100	100	100	99.99	14619	137	51970	50
PAP290560	2220067	2017603	7858	99.99	98.77	95.78	87.91	6279	9	569267	50
PAP290804	527332	479372	6375	74.93	73.45	73.45	73.34	9001	0	42890	50
PAP290849	2510231	2309182	7858	100	99.99	98.93	93.59	8344	17	497824	50.01
PAP290871	1268499	1080677	7858	100	99.99	99.95	84.03	3916.5	19	241682	50
PAP290885	1200912	948481	7858	100	99.99	99.02	89.67	3146	18	264680	50.06
PAP291135	191214	25850	7599	93.92	92.28	87.68	45.72	180	0	6477	50.11
PAP291266	1243195	1162407	7682	97.34	96.98	96.77	89.5	7718.5	1	192235	50
PAP291414	257065	112581	7858	100	100	100	98.21	1624.5	89	12789	50
PAP292045	646853	605323	7858	100	100	100	99.89	11759.5	75	44133	50
PAP293051	2037414	1875233	7856	97.52	97.52	97.52	91.07	6503.5	3	480592	50
PAP293714	305121	230477	6199	78.89	78.33	75.6	75.29	3874	0	20508	50
PAP293725	175439	149023	7667	96.79	95.99	95.89	91.64	3264	1	12010	50.01
PAP293930	348032	329624	7858	100	100	100	97.4	2736.5	114	24183	50
PAP294620	165572	135803	6684	85.06	85.06	84.98	84.95	2656.5	0	11586	50
PAP295032	405798	381098	7593	96.04	95.9	95.88	91.64	8286.5	0	31809	50
PAP295140	375082	343439	7667	97.57	97.56	94.5	84.72	7080.5	0	27173	50
PAP296596	630914	596525	7667	97.57	96.31	96.23	93.32	8346.5	0	52517	50
PAP296635	673767	606450	5977	72.46	72.42	72.32	72.04	9686.5	0	68502	50
PAP297155	443529	395507	7858	100	100	99.39	96.5	5362.5	21	47645	50
PAP297375	2024731	1781844	7858	100	99.64	98.43	88.43	5673	15	420718	50.03
PAP297415	250601	206172	7858	100	99.68	98.75	96.59	3357	17	16971	50.01
PAP297450	135892	114279	7780	98.07	97.91	97.82	95.34	2646.5	1	8433	50
PAP297497	1957668	1856187	7858	100	100	100	100	33480.5	1188	227682	50
PAP297559	312514	283360	7681	96.16	94.44	92.1	89.27	2613	0	31409	50.01
PAP297726	1096335	1013609	7858	100	100	100	99.9	17783.5	44	90618	50
PAP297737	604716	576423	7858	100	100	99.94	97.45	11668	26	43425	50.01
PAP297755	1559339	1377465	7858	100	100	99.92	92.36	5671.5	22	316786	50
PAP298265	1273164	1182421	7858	100	99.89	98.41	85.24	4760	13	259681	50
PAP298514	1684640	1602700	7858	100	99.97	96.96	86.47	5981.5	18	335594	50
PAP298594	2859428	2646261	7858	100	100	100	93.78	9083.5	72	609408	50
PAP298751	1405508	1261932	7858	100	100	100	91.42	5077	40	315185	50.01
PAP299232	241239	224165	7667	97.57	97.57	97.54	91.77	3729	1	19345	50
PAP299649	540339	516671	7754	98.59	96.86	93.06	60.97	3864.5	1	63640	50
PAP299697	113373	39381	7710	94.63	93.41	92.03	79.31	622	2	4626	50.09
PAP299812	136530	103248	7858	100	98.96	95.84	86.92	1893.5	15	19166	50
PAP299975	1218496	1057001	7858	99.96	97.52	97.52	86.66	3958	8	287271	50
PAP600871	107349	42387	7818	97.31	94.21	93.24	75.06	550	3	4556	50.05
PAP602079	106252	66190	7665	97.37	92.8	92.78	84.36	1257.5	0	5722	50

## Sheet: Table S4
Table S4. Characteristics of each HPV45 sublineage in 774 samples from the PaP cohort and 309 samples from the IARC study.
	Sublineage	A1			A2			A3			A4			A5			A6			B1			B2			Total		p
		n	col %	row %	n	col %	row %	n	col %	row %	n	col %	row %	n	col %	row %	n	col %	row %	n	col %	row %	n	col %	row %	n	overall %
PaP	Infection outcome	207			164			0			12			16			0			225			150			774
	Control	163	0.78744	0.292639	106	0.646341	0.190305	0	0	0	9	0.75	0.016158	12	0.75	0.021544	0	0	0	164	0.728889	0.294434	103	0.686667	0.184919	557	0.719638
	CIN2	33	0.15942	0.268293	30	0.182927	0.243902	0	0	0	3	0.25	0.0243902	2	0.125	0.0162602	0	0	0	31	0.137778	0.252033	24	0.16	0.195122	123	0.158915
	CIN3	8	0.0386473	0.115942	22	0.134146	0.318841	0	0	0	0	0	0	0	0	0	0	0	0	20	0.0888889	0.289855	19	0.126667	0.275362	69	0.0891473
	AIS	1	0.00483092	0.0714286	3	0.0182927	0.214286	0	0	0	0	0	0	1	0.0625	0.0714286	0	0	0	7	0.0311111	0.5	2	0.0133333	0.142857	14	0.0180879
	SCC	2	0.00966184	0.4	0	0	0	0	0	0	0	0	0	0	0	0	0	0	0	3	0.0133333	0.6	0	0	0	5	0.00645995
	ADC	0	0	0	2	0.0121951	0.4	0	0	0	0	0	0	1	0.0625	0.2	0	0	0	0	0	0	2	0.0133333	0.4	5	0.00645995
	Cancer	0	0	0	1	0.00609756	1	0	0	0	0	0	0	0	0	0	0	0	0	0	0	0	0	0	0	1	0.00129199	0.01149
	Age at enrolment	207			164			0			12			16			0			225			150			774
	18-29	23	0.111111	0.219048	26	0.158537	0.247619	0	0	0	2	0.166667	0.0190476	2	0.125	0.0190476	0	0	0	28	0.124444	0.266667	24	0.16	0.228571	105	0.135659
	30-39	94	0.454106	0.277286	79	0.481707	0.233038	0	0	0	4	0.333333	0.0117994	7	0.4375	0.020649	0	0	0	80	0.355556	0.235988	75	0.5	0.221239	339	0.437984
	40-49	47	0.227053	0.259669	34	0.207317	0.187845	0	0	0	1	0.0833333	0.00552486	2	0.125	0.0110497	0	0	0	67	0.297778	0.370166	30	0.2	0.165746	181	0.23385
	50-59	33	0.15942	0.297297	20	0.121951	0.18018	0	0	0	3	0.25	0.027027	2	0.125	0.018018	0	0	0	36	0.16	0.324324	17	0.113333	0.153153	111	0.143411
	60+	10	0.0483092	0.263158	5	0.0304878	0.131579	0	0	0	2	0.166667	0.0526316	3	0.1875	0.0789474	0	0	0	14	0.0622222	0.368421	4	0.0266667	0.105263	38	0.0490956	0.05097
	Self-reported ethnicity	207			164			0			12			16			0			225			150			774
	Black	43	0.207729	0.5375	6	0.0365854	0.075	0	0	0	2	0.166667	0.025	2	0.125	0.025	0	0	0	14	0.0622222	0.175	13	0.0866667	0.1625	80	0.103359
	Asian/Pacific Islander	20	0.0966184	0.217391	38	0.231707	0.413043	0	0	0	0	0	0	1	0.0625	0.0108696	0	0	0	21	0.0933333	0.228261	12	0.08	0.130435	92	0.118863
	Hispanic	37	0.178744	0.23125	25	0.152439	0.15625	0	0	0	1	0.0833333	0.00625	7	0.4375	0.04375	0	0	0	59	0.262222	0.36875	31	0.206667	0.19375	160	0.206718
	White	90	0.434783	0.241935	76	0.463415	0.204301	0	0	0	8	0.666667	0.0215054	6	0.375	0.016129	0	0	0	112	0.497778	0.301075	80	0.533333	0.215054	372	0.48062
	Multiracial/other	5	0.0241546	0.555556	2	0.0121951	0.222222	0	0	0	0	0	0	0	0	0	0	0	0	2	0.00888889	0.222222	0	0	0	9	0.0116279
	Not reported	12	0.057971	0.196721	17	0.103659	0.278689	0	0	0	1	0.0833333	0.0163934	0	0	0	0	0	0	17	0.0755556	0.278689	14	0.0933333	0.229508	61	0.0788114	0.0004998
IARC	Infection outcome	81			76			1			4			3			7			49			88			309
	Control	43	0.530864	0.318519	27	0.355263	0.2	1	1	0.00740741	2	0.5	0.0148148	0	0	0	3	0.428571	0.0222222	28	0.571429	0.207407	31	0.352273	0.22963	135	0.436893
	Precancer	2	0.0246914	0.222222	1	0.0131579	0.111111	0	0	0	0	0	0	0	0	0	0	0	0	0	0	0	6	0.0681818	0.666667	9	0.0291262
	SCC	29	0.358025	0.19863	46	0.605263	0.315068	0	0	0	2	0.5	0.0136986	3	1	0.0205479	3	0.428571	0.0205479	19	0.387755	0.130137	44	0.5	0.30137	146	0.472492
	ADC	5	0.0617284	0.3125	2	0.0263158	0.125	0	0	0	0	0	0	0	0	0	1	0.142857	0.0625	2	0.0408163	0.125	6	0.0681818	0.375	16	0.0517799
	ICC	2	0.0246914	0.666667	0	0	0	0	0	0	0	0	0	0	0	0	0	0	0	0	0	0	1	0.0113636	0.333333	3	0.00970874	0.1324
	Geographic Region	81			76			1			4			3			7			49			88			309
	East Asia	1	0.0123457	0.0172414	37	0.486842	0.637931	0	0	0	0	0	0	0	0	0	0	0	0	3	0.0612245	0.0517241	17	0.193182	0.293103	58	0.187702
	Europe	1	0.0123457	0.0294118	0	0	0	0	0	0	0	0	0	0	0	0	0	0	0	24	0.489796	0.705882	9	0.102273	0.264706	34	0.110032
	North Africa	1	0.0123457	0.0769231	4	0.0526316	0.307692	0	0	0	0	0	0	0	0	0	0	0	0	2	0.0408163	0.153846	6	0.0681818	0.461538	13	0.0420712
	North America	0	0	0	2	0.0263158	0.333333	0	0	0	0	0	0	0	0	0	0	0	0	2	0.0408163	0.333333	2	0.0227273	0.333333	6	0.0194175
	Oceania	0	0	0	6	0.0789474	0.666667	0	0	0	0	0	0	0	0	0	0	0	0	3	0.0612245	0.333333	0	0	0	9	0.0291262
	South Asia	4	0.0493827	0.121212	14	0.184211	0.424242	0	0	0	0	0	0	0	0	0	0	0	0	8	0.163265	0.242424	7	0.0795455	0.212121	33	0.106796
	South/Central America	3	0.037037	0.0967742	10	0.131579	0.322581	0	0	0	0	0	0	2	0.666667	0.0645161	0	0	0	5	0.102041	0.16129	11	0.125	0.354839	31	0.100324
	Sub-Saharan Africa	71	0.876543	0.568	3	0.0394737	0.024	1	1	0.008	4	1	0.032	1	0.333333	0.008	7	1	0.056	2	0.0408163	0.016	36	0.409091	0.288	125	0.404531	0.0004998
p-values based on Chi-squared or Fisher's exact tests. Significant p-values are bolded. Columns with a sum of zero were removed from p-value calculation. Some of these values are also included in Table 1.

## Sheet: Table S5. old Burden table
		MAF GREATER THAN 1
		Table 3. Rare burden test analysis for HPV45 samples in the PaP cohort.
			CIN2+						CIN3/SCC						AIS/ADC
		Viral Gene	Controls (n=504)		CIN2+ cases (n=210)				Controls (n=499)		CIN3/SCC cases (n=74)				Controls (n=501)		AIS/ADC cases (n=8)
			n	%	n	%	p	p-FDR	n	%	n	%	p	p-FDR	n	%	n	%	p	p-FDR
		URR	110	0.218254	55	0.261905	0.018	0.18	110	0.220441	15	0.202703	0.301	0.835	107	0.213573	5	0.625	0.655	0.992
		E6	22	0.0436508	5	0.0238095	0.63	0.978	22	0.0440882	1	0.0135135	0.97	0.985	22	0.0439122	0	0	0.991	0.992
		E7	16	0.031746	6	0.0285714	0.714	0.978	16	0.0320641	2	0.027027	0.562	0.835	16	0.0319361	0	0	0.989	0.992
		E1	66	0.130952	26	0.12381	0.944	0.978	66	0.132265	10	0.135135	0.666	0.835	66	0.131737	0	0	0.989	0.992
		E8	0	0	1	0.0047619	0.978	0.978	0	0	1	0.0135135	0.985	0.985	0	0	0	0	--	--
		E2	60	0.119048	25	0.119048	0.909	0.978	55	0.11022	11	0.148649	0.325	0.835	60	0.11976	1	0.125	0.501	0.992
		E4	19	0.0376984	8	0.0380952	0.636	0.978	19	0.0380762	4	0.0540541	0.429	0.835	19	0.0379242	0	0	0.992	0.992
		E5	17	0.0337302	13	0.0619048	0.054	0.27	17	0.0340681	4	0.0540541	0.4	0.835	17	0.0339321	0	0	0.992	0.992
		L2	130	0.257937	51	0.242857	0.617	0.978	130	0.260521	19	0.256757	0.629	0.835	130	0.259481	2	0.25	0.441	0.992
		L1	64	0.126984	20	0.0952381	0.966	0.978	64	0.128257	7	0.0945946	0.668	0.835	64	0.127745	0	0	0.99	0.992
		Number of individuals with varients tested. P-value= Fisher's exact test used when counts are less than five; when counts are greater than five used logistic regression. FDR correction was performed to identify an adjusted p-value.
			controls should be 557
		MAF GREATER THAN 3
			Table 3. Rare burden test analysis for HPV45 samples in the PaP cohort.
				CIN2+						CIN3/SCC						AIS/ADC
			Viral Gene	Controls (n=)		CIN2+ cases (n=)				Controls (n=)		CIN3/SCC cases (n=)				Controls (n=)		AIS/ADC cases (n=)
				n	%	n	%	p	p-FDR	n	%	n	%	p	p-FDR	n	%	n	%	p	p-FDR
			URR	166		73		0.0965468		166		20		0.974597		166		9		0.107289
			E6	33		7		0.324144		33		1		0.161167		33		2		0.28637
			E7	23		8		0.841795		30		4		1		23		0		1
			E1	77		31		0.96601		89		13		0.638113		77		0		0.147645
			E8	0		1		0.269437		0		1		0.113821		0		0		--
			E2	91		37		0.586848		91		13		0.641982		91		4		0.507011
			E4	28		10		0.753606		28		4		0.775865		28		0		1
			E5	39		24		0.0110114		39		8		0.316887		39		1		1
			L2	167		63		0.918183		167		23		0.838267		167		3		0.297262
			L1	112		36		0.555937		112		15		0.775517		97		2		0.749563
			Number of individuals with varients tested. P-value= Fisher's exact test used when counts are less than five; when counts are greater than five used logistic regression. FDR correction was performed to identify an adjusted p-value.
												** adjusted p
												** add fisher hits
												** reorder
			CIN2+			CIN3+			CIN3/SCC			AIS/ADC
		Gene	Num.Controls.with.Variants	Num.Cases.with.Variants	counts.glm	Num.Controls.with.Variants	Num.Cases.with.Variants	counts.glm	Num.Controls.with.Variants	Num.Cases.with.Variants	counts.glm	Num.Controls.with.Variants	Num.Cases.with.Variants	counts.glm
		E7	16	6	0.713868	16	2	0.818803	16	2	0.562207	16	0	0.988603
		E1	66	26	0.944232	66	10	0.838006	66	10	0.666438	66	0	0.988781
		L1	64	20	0.965772	64	7	0.633091	64	7	0.891424	64	0	0.989365
		E2	60	25	0.908728	60	13	0.497712	55	11	0.324924	60	1	0.500608
		E4	19	8	0.636481	19	4	0.702425	19	4	0.429436	19	0	0.991655
		E5	17	13	0.0536775	17	4	0.651358	17	4	0.400614	17	0	0.991805
		E8	0	1	0.978292	0	1	0.977052	0	1	0.984967	0	0	NA
		E6	22	5	0.62974	22	1	0.716892	22	1	0.969291	22	0	0.990811
		L2	130	51	0.617117	130	22	0.814332	130	19	0.628533	130	2	0.441162
		URR	110	55	0.0179695	110	20	0.302685	110	15	0.300714	107	5	0.654766

[truncated: 9 more sheets: draft 3 burden, Table S7, Table S8, XTable S8. Cytology, Sheet5, Sheet2, Sheet1, !Table S11. HPV45 sublin associ, Sheet3]
